# Supplementary material for: Using iterative random forest to find geospatial environmental and Sociodemographic predictors of suicide attempts
Source: Front Psychiatry. 2023 Aug 1;14:1178633. doi: 10.3389/fpsyt.2023.1178633 (PMC10433206; doi:10.3389/fpsyt.2023.1178633)
Supplement: Supplementary file 2 [file Data_Sheet_2.xlsx]

## Sheet: Supplementary Table 1
Supplementary Table 1. Cohort demographics by cases and controls. Cases and controls % were calculated using their respective totals.
Age group	Gender	Race	Cases	Controls	% Cases	% Controls
60 years and older	Female	American Indian or Alaska	6	68	0.000424598	0.000173731
		Asian	1	47	7.07664e-05	0.000120079
		Black or African American	38	1529	0.00268912	0.0039064
		Multi race	19	420	0.00134456	0.00107305
		Native Hawaiian or other Pacific islander	1	25	7.07664e-05	6.38718e-05
		Other race	5	110	0.000353832	0.000281036
		Unknow	7	99	0.000495365	0.000252932
		White	163	6200	0.0115349	0.0158402
	Male	American Indian or Alaska	50	1662	0.00353832	0.0042462
		Asian	11	1450	0.00077843	0.00370456
		Black or African American	809	33036	0.05725	0.0844028
		Missing	1	43	7.07664e-05	0.00010986
		Multi race	105	5754	0.00743047	0.0147007
		Native Hawaiian or other Pacific islander	15	721	0.0010615	0.00184206
		Other race	68	2888	0.00481212	0.00737847
		Unknow	33	4113	0.00233529	0.0105082
		White	2899	205051	0.205152	0.523879
Below 60 years	Female	American Indian or Alaska	34	232	0.00240606	0.00059273
		Asian	24	330	0.00169839	0.000843108
		Black or African American	463	7095	0.0327648	0.0181268
		Missing	0	6	0	1.53292e-05
		Multi race	96	1058	0.00679357	0.00270305
		Native Hawaiian or other Pacific islander	8	142	0.000566131	0.000362792
		Other race	43	386	0.00304296	0.000986181
		Unknow	34	867	0.00240606	0.00221507
		White	1186	12783	0.083929	0.0326589
	Male	American Indian or Alaska	93	975	0.00658128	0.002491
		Asian	76	1794	0.00537825	0.00458344
		Black or African American	2014	27620	0.142524	0.0705656
		Missing	2	25	0.000141533	6.38718e-05
		Multi race	230	3168	0.0162763	0.00809384
		Native Hawaiian or other Pacific islander	46	726	0.00325525	0.00185484
		Other race	150	2102	0.010615	0.00537034
		Unknow	204	4822	0.0144363	0.0123196
		White	5197	64062	0.367773	0.16367

## Sheet: Supplementary Table 2
Supplementary Table 2. Climate features used in this study.
Label	Calculation
aet_annualMean	Average Actual Evapotranspiration, 50 year average
alt_global	None
CULT_2000	See Fischer, et al. 2012
CULTIR_2000	See Fischer, et al. 2012
CULTRF_2000	See Fischer, et al. 2012
Desert-Scrubland_Global	See Fischer, et al. 2012
Excess_Salt_Global	See Fischer, et al. 2012
FOR_2000	See Fischer, et al. 2012
GloAspectClE_30as	See Fischer, et al. 2012
GloAspectClN_30as	See Fischer, et al. 2012
GloAspectClN_5min	See Fischer, et al. 2012
GloAspectClU_30as	See Fischer, et al. 2012
GloAspectClU_5min	See Fischer, et al. 2012
GloAspectClW_30as	See Fischer, et al. 2012
GloAspectClW_5min	See Fischer, et al. 2012
GloElev_30as	See Fischer, et al. 2012
GloLand_30as	See Fischer, et al. 2012
GRS_2000_HiRes	See Fischer, et al. 2012
NVG_2000	See Fischer, et al. 2012
Rooting_Conditions_Global	See Fischer, et al. 2012
Root_Oxygen_Availability_Global	See Fischer, et al. 2012
soil_excess_salts	See Fischer, et al. 2012
soil_nutrient_availability	See Fischer, et al. 2012
soil_nutrient_retention	See Fischer, et al. 2012
soil_oxygen_availability	See Fischer, et al. 2012
soil_ph_global	Soil acidity based on hydrogen realeased in solution
soil_rooting_conditions	See Fischer, et al. 2012
Soil_Toxicity_Global	See Fischer, et al. 2012
URB_2000	See Fischer, et al. 2012
WAT_2000	See Fischer, et al. 2012
aet_by_wind_01	Aridity(scaled 0-1) * WindSpeed (Scaled 0-1)
aet_by_wind_02	Aridity(scaled 0-1) * WindSpeed (Scaled 0-1)
aet_by_wind_03	Aridity(scaled 0-1) * WindSpeed (Scaled 0-1)
aet_by_wind_04	Aridity(scaled 0-1) * WindSpeed (Scaled 0-1)
aet_by_wind_05	Aridity(scaled 0-1) * WindSpeed (Scaled 0-1)
aet_by_wind_06	Aridity(scaled 0-1) * WindSpeed (Scaled 0-1)
aet_by_wind_07	Aridity(scaled 0-1) * WindSpeed (Scaled 0-1)
aet_by_wind_08	Aridity(scaled 0-1) * WindSpeed (Scaled 0-1)
aet_by_wind_09	Aridity(scaled 0-1) * WindSpeed (Scaled 0-1)
aet_by_wind_10	Aridity(scaled 0-1) * WindSpeed (Scaled 0-1)
aet_by_wind_11	Aridity(scaled 0-1) * WindSpeed (Scaled 0-1)
aet_by_wind_12	Aridity(scaled 0-1) * WindSpeed (Scaled 0-1)
MODCF_monthlymean_01	Weather station and satellite interpolation
MODCF_monthlymean_02	Weather station and satellite interpolation
MODCF_monthlymean_03	Weather station and satellite interpolation
MODCF_monthlymean_04	Weather station and satellite interpolation
MODCF_monthlymean_05	Weather station and satellite interpolation
MODCF_monthlymean_06	Weather station and satellite interpolation
MODCF_monthlymean_07	Weather station and satellite interpolation
MODCF_monthlymean_08	Weather station and satellite interpolation
MODCF_monthlymean_09	Weather station and satellite interpolation
MODCF_monthlymean_10	Weather station and satellite interpolation
MODCF_monthlymean_11	Weather station and satellite interpolation
MODCF_monthlymean_12	Weather station and satellite interpolation
swc_fr_01_res3600-8640_SwcSoilVariance_01	Thornthwaite-Mather water balance
swc_fr_02_res3600-8640_SwcSoilVariance_02	Thornthwaite-Mather water balance
swc_fr_03_res3600-8640_SwcSoilVariance_03	Thornthwaite-Mather water balance
swc_fr_04_res3600-8640_SwcSoilVariance_04	Thornthwaite-Mather water balance
swc_fr_05_res3600-8640_SwcSoilVariance_05	Thornthwaite-Mather water balance
swc_fr_06_res3600-8640_SwcSoilVariance_06	Thornthwaite-Mather water balance
swc_fr_07_res3600-8640_SwcSoilVariance_07	Thornthwaite-Mather water balance
swc_fr_08_res3600-8640_SwcSoilVariance_08	Thornthwaite-Mather water balance
swc_fr_09_res3600-8640_SwcSoilVariance_09	Thornthwaite-Mather water balance
swc_fr_10_res3600-8640_SwcSoilVariance_10	Thornthwaite-Mather water balance
swc_fr_11_res3600-8640_SwcSoilVariance_11	Thornthwaite-Mather water balance
swc_fr_12_res3600-8640_SwcSoilVariance_12	Thornthwaite-Mather water balance
wc2.0_30s_prec_01	Weather station and satellite interpolation
wc2.0_30s_prec_02	Weather station and satellite interpolation
wc2.0_30s_prec_03	Weather station and satellite interpolation
wc2.0_30s_prec_04	Weather station and satellite interpolation
wc2.0_30s_prec_05	Weather station and satellite interpolation
wc2.0_30s_prec_06	Weather station and satellite interpolation
wc2.0_30s_prec_07	Weather station and satellite interpolation
wc2.0_30s_prec_08	Weather station and satellite interpolation
wc2.0_30s_prec_09	Weather station and satellite interpolation
wc2.0_30s_prec_10	Weather station and satellite interpolation
wc2.0_30s_prec_11	Weather station and satellite interpolation
wc2.0_30s_prec_12	Weather station and satellite interpolation
wc2.0_30s_srad_01	Weather station and satellite interpolation
wc2.0_30s_srad_02	Weather station and satellite interpolation
wc2.0_30s_srad_03	Weather station and satellite interpolation
wc2.0_30s_srad_04	Weather station and satellite interpolation
wc2.0_30s_srad_05	Weather station and satellite interpolation
wc2.0_30s_srad_06	Weather station and satellite interpolation
wc2.0_30s_srad_07	Weather station and satellite interpolation
wc2.0_30s_srad_08	Weather station and satellite interpolation
wc2.0_30s_srad_09	Weather station and satellite interpolation
wc2.0_30s_srad_10	Weather station and satellite interpolation
wc2.0_30s_srad_11	Weather station and satellite interpolation
wc2.0_30s_srad_12	Weather station and satellite interpolation
wc2.0_30s_tavg_01	Weather station and satellite interpolation
wc2.0_30s_tavg_02	Weather station and satellite interpolation
wc2.0_30s_tavg_03	Weather station and satellite interpolation
wc2.0_30s_tavg_04	Weather station and satellite interpolation
wc2.0_30s_tavg_05	Weather station and satellite interpolation
wc2.0_30s_tavg_06	Weather station and satellite interpolation
wc2.0_30s_tavg_07	Weather station and satellite interpolation
wc2.0_30s_tavg_08	Weather station and satellite interpolation
wc2.0_30s_tavg_09	Weather station and satellite interpolation
wc2.0_30s_tavg_10	Weather station and satellite interpolation
wc2.0_30s_tavg_11	Weather station and satellite interpolation
wc2.0_30s_tavg_12	Weather station and satellite interpolation
wc2.0_30s_tmax_01	Weather station and satellite interpolation
wc2.0_30s_tmax_02	Weather station and satellite interpolation
wc2.0_30s_tmax_03	Weather station and satellite interpolation
wc2.0_30s_tmax_04	Weather station and satellite interpolation
wc2.0_30s_tmax_05	Weather station and satellite interpolation
wc2.0_30s_tmax_06	Weather station and satellite interpolation
wc2.0_30s_tmax_07	Weather station and satellite interpolation
wc2.0_30s_tmax_08	Weather station and satellite interpolation
wc2.0_30s_tmax_09	Weather station and satellite interpolation
wc2.0_30s_tmax_10	Weather station and satellite interpolation
wc2.0_30s_tmax_11	Weather station and satellite interpolation
wc2.0_30s_tmax_12	Weather station and satellite interpolation
wc2.0_30s_tmin_01	Weather station and satellite interpolation
wc2.0_30s_tmin_02	Weather station and satellite interpolation
wc2.0_30s_tmin_03	Weather station and satellite interpolation
wc2.0_30s_tmin_04	Weather station and satellite interpolation
wc2.0_30s_tmin_05	Weather station and satellite interpolation
wc2.0_30s_tmin_06	Weather station and satellite interpolation
wc2.0_30s_tmin_07	Weather station and satellite interpolation
wc2.0_30s_tmin_08	Weather station and satellite interpolation
wc2.0_30s_tmin_09	Weather station and satellite interpolation
wc2.0_30s_tmin_10	Weather station and satellite interpolation
wc2.0_30s_tmin_11	Weather station and satellite interpolation
wc2.0_30s_tmin_12	Weather station and satellite interpolation
wc2.0_30s_vapr_01	Tetens vapor pressure calculation
wc2.0_30s_vapr_02	Tetens vapor pressure calculation
wc2.0_30s_vapr_03	Tetens vapor pressure calculation
wc2.0_30s_vapr_04	Tetens vapor pressure calculation
wc2.0_30s_vapr_05	Tetens vapor pressure calculation
wc2.0_30s_vapr_06	Tetens vapor pressure calculation
wc2.0_30s_vapr_07	Tetens vapor pressure calculation
wc2.0_30s_vapr_08	Tetens vapor pressure calculation
wc2.0_30s_vapr_09	Tetens vapor pressure calculation
wc2.0_30s_vapr_10	Tetens vapor pressure calculation
wc2.0_30s_vapr_11	Tetens vapor pressure calculation
wc2.0_30s_vapr_12	Tetens vapor pressure calculation
wc2.0_30s_wind_01	Weather station and satellite interpolation
wc2.0_30s_wind_02	Weather station and satellite interpolation
wc2.0_30s_wind_03	Weather station and satellite interpolation
wc2.0_30s_wind_04	Weather station and satellite interpolation
wc2.0_30s_wind_05	Weather station and satellite interpolation
wc2.0_30s_wind_06	Weather station and satellite interpolation
wc2.0_30s_wind_07	Weather station and satellite interpolation
wc2.0_30s_wind_08	Weather station and satellite interpolation
wc2.0_30s_wind_09	Weather station and satellite interpolation
wc2.0_30s_wind_10	Weather station and satellite interpolation
wc2.0_30s_wind_11	Weather station and satellite interpolation
wc2.0_30s_wind_12	Weather station and satellite interpolation
pet_01	Hargreaves PET Method
pet_02	Hargreaves PET Method
pet_03	Hargreaves PET Method
pet_04	Hargreaves PET Method
pet_05	Hargreaves PET Method
pet_06	Hargreaves PET Method
pet_07	Hargreaves PET Method
pet_08	Hargreaves PET Method
pet_09	Hargreaves PET Method
pet_10	Hargreaves PET Method
pet_11	Hargreaves PET Method
pet_12	Hargreaves PET Method
UVB280-315_CloudPlsOzone_month-01	Integral of watts/m2/s-1 between 280nm and 315 multiplied by fractional ozone cover and cloud density
UVB280-315_CloudPlsOzone_month-02	Integral of watts/m2/s-1 between 280nm and 315 multiplied by fractional ozone cover and cloud density
UVB280-315_CloudPlsOzone_month-03	Integral of watts/m2/s-1 between 280nm and 315 multiplied by fractional ozone cover and cloud density
UVB280-315_CloudPlsOzone_month-04	Integral of watts/m2/s-1 between 280nm and 315 multiplied by fractional ozone cover and cloud density
UVB280-315_CloudPlsOzone_month-05	Integral of watts/m2/s-1 between 280nm and 315 multiplied by fractional ozone cover and cloud density
UVB280-315_CloudPlsOzone_month-06	Integral of watts/m2/s-1 between 280nm and 315 multiplied by fractional ozone cover and cloud density
UVB280-315_CloudPlsOzone_month-07	Integral of watts/m2/s-1 between 280nm and 315 multiplied by fractional ozone cover and cloud density
UVB280-315_CloudPlsOzone_month-08	Integral of watts/m2/s-1 between 280nm and 315 multiplied by fractional ozone cover and cloud density
UVB280-315_CloudPlsOzone_month-09	Integral of watts/m2/s-1 between 280nm and 315 multiplied by fractional ozone cover and cloud density
UVB280-315_CloudPlsOzone_month-10	Integral of watts/m2/s-1 between 280nm and 315 multiplied by fractional ozone cover and cloud density
UVB280-315_CloudPlsOzone_month-11	Integral of watts/m2/s-1 between 280nm and 315 multiplied by fractional ozone cover and cloud density
UVB280-315_CloudPlsOzone_month-12	Integral of watts/m2/s-1 between 280nm and 315 multiplied by fractional ozone cover and cloud density

## Sheet: Supplementary Table 3
Supplementary Table 3. ACS features used in this study
Label	Description	Calculation	ACS-name	ACS-label	ACS-concept
Total_Population	Total population of all ages	Raw values (count)	B02001_001	Estimate!!Total:	RACE
M_0-4_WhiteAlone	Percentage of White alone population of males ages 0 to 4	Normalized by B02001_001	B01001A_003	Estimate!!Total:!!Male:!!Under 5 years	SEX BY AGE (WHITE ALONE)
M_5-9_WhiteAlone	Percentage of White alone population of males ages 5 to 9	Normalized by B02001_001	B01001A_004	Estimate!!Total:!!Male:!!5 to 9 years	SEX BY AGE (WHITE ALONE)
M_10-14_WhiteAlone	Percentage of White alone population of males ages 10 to 14	Normalized by B02001_001	B01001A_005	Estimate!!Total:!!Male:!!10 to 14 years	SEX BY AGE (WHITE ALONE)
M_15-17_WhiteAlone	Percentage of White alone population of males ages 15 to 17	Normalized by B02001_001	B01001A_006	Estimate!!Total:!!Male:!!15 to 17 years	SEX BY AGE (WHITE ALONE)
M_18-19_WhiteAlone	Percentage of White alone population of males ages 18 to 19	Normalized by B02001_001	B01001A_007	Estimate!!Total:!!Male:!!18 and 19 years	SEX BY AGE (WHITE ALONE)
M_20-24_WhiteAlone	Percentage of White alone population of males ages 20 to 24	Normalized by B02001_001	B01001A_008	Estimate!!Total:!!Male:!!20 to 24 years	SEX BY AGE (WHITE ALONE)
M_25-29_WhiteAlone	Percentage of White alone population of males ages 25 to 29	Normalized by B02001_001	B01001A_009	Estimate!!Total:!!Male:!!25 to 29 years	SEX BY AGE (WHITE ALONE)
M_30-34_WhiteAlone	Percentage of White alone population of males ages 30 to 34	Normalized by B02001_001	B01001A_010	Estimate!!Total:!!Male:!!30 to 34 years	SEX BY AGE (WHITE ALONE)
M_35-44_WhiteAlone	Percentage of White alone population of males ages 35 to 44	Normalized by B02001_001	B01001A_011	Estimate!!Total:!!Male:!!35 to 44 years	SEX BY AGE (WHITE ALONE)
M_45-54_WhiteAlone	Percentage of White alone population of males ages 45 to 54	Normalized by B02001_001	B01001A_012	Estimate!!Total:!!Male:!!45 to 54 years	SEX BY AGE (WHITE ALONE)
M_55-64_WhiteAlone	Percentage of White alone population of males ages 55 to 64	Normalized by B02001_001	B01001A_013	Estimate!!Total:!!Male:!!55 to 64 years	SEX BY AGE (WHITE ALONE)
M_65-74_WhiteAlone	Percentage of White alone population of males ages 65 to 74	Normalized by B02001_001	B01001A_014	Estimate!!Total:!!Male:!!65 to 74 years	SEX BY AGE (WHITE ALONE)
M_75-84_WhiteAlone	Percentage of White alone population of males ages 75 to 84	Normalized by B02001_001	B01001A_015	Estimate!!Total:!!Male:!!75 to 84 years	SEX BY AGE (WHITE ALONE)
M_85plus_WhiteAlone	Percentage of White alone population of males ages 85 plus	Normalized by B02001_001	B01001A_016	Estimate!!Total:!!Male:!!85 years and over	SEX BY AGE (WHITE ALONE)
F_0-4_WhiteAlone	Percentage of White alone population of females ages 0 to 4	Normalized by B02001_001	B01001A_018	Estimate!!Total:!!Female:!!Under 5 years	SEX BY AGE (WHITE ALONE)
F_5-9_WhiteAlone	Percentage of White alone population of females ages 5 to 9	Normalized by B02001_001	B01001A_019	Estimate!!Total:!!Female:!!5 to 9 years	SEX BY AGE (WHITE ALONE)
F_10-14_WhiteAlone	Percentage of White alone population of females ages 10 to 14	Normalized by B02001_001	B01001A_020	Estimate!!Total:!!Female:!!10 to 14 years	SEX BY AGE (WHITE ALONE)
F_15-17_WhiteAlone	Percentage of White alone population of females ages 15 to 17	Normalized by B02001_001	B01001A_021	Estimate!!Total:!!Female:!!15 to 17 years	SEX BY AGE (WHITE ALONE)
F_18-19_WhiteAlone	Percentage of White alone population of females ages 18 to 19	Normalized by B02001_001	B01001A_022	Estimate!!Total:!!Female:!!18 and 19 years	SEX BY AGE (WHITE ALONE)
F_20-24_WhiteAlone	Percentage of White alone population of females ages 20 to 24	Normalized by B02001_001	B01001A_023	Estimate!!Total:!!Female:!!20 to 24 years	SEX BY AGE (WHITE ALONE)
F_25-29_WhiteAlone	Percentage of White alone population of females ages 25 to 29	Normalized by B02001_001	B01001A_024	Estimate!!Total:!!Female:!!25 to 29 years	SEX BY AGE (WHITE ALONE)
F_30-34_WhiteAlone	Percentage of White alone population of females ages 30 to 34	Normalized by B02001_001	B01001A_025	Estimate!!Total:!!Female:!!30 to 34 years	SEX BY AGE (WHITE ALONE)
F_35-44_WhiteAlone	Percentage of White alone population of females ages 35 to 44	Normalized by B02001_001	B01001A_026	Estimate!!Total:!!Female:!!35 to 44 years	SEX BY AGE (WHITE ALONE)
F_45-54_WhiteAlone	Percentage of White alone population of females ages 45 to 54	Normalized by B02001_001	B01001A_027	Estimate!!Total:!!Female:!!45 to 54 years	SEX BY AGE (WHITE ALONE)
F_55-64_WhiteAlone	Percentage of White alone population of females ages 55 to 64	Normalized by B02001_001	B01001A_028	Estimate!!Total:!!Female:!!55 to 64 years	SEX BY AGE (WHITE ALONE)
F_65-74_WhiteAlone	Percentage of White alone population of females ages 65 to 74	Normalized by B02001_001	B01001A_029	Estimate!!Total:!!Female:!!65 to 74 years	SEX BY AGE (WHITE ALONE)
F_75-84_WhiteAlone	Percentage of White alone population of females ages 75 to 84	Normalized by B02001_001	B01001A_030	Estimate!!Total:!!Female:!!75 to 84 years	SEX BY AGE (WHITE ALONE)
F_85plus_WhiteAlone	Percentage of White alone population of females ages 85 plus	Normalized by B02001_001	B01001A_031	Estimate!!Total:!!Female:!!85 years and over	SEX BY AGE (WHITE ALONE)
M_0-4_BlackorAfricanAmericanAlone	Percentage of Black or African American alone population of males ages 0 to 4	Normalized by B02001_001	B01001B_003	Estimate!!Total:!!Male:!!Under 5 years	SEX BY AGE (BLACK OR AFRICAN AMERICAN ALONE)
M_5-9_BlackorAfricanAmericanAlone	Percentage of Black or African American alone population of males ages 5 to 9	Normalized by B02001_001	B01001B_004	Estimate!!Total:!!Male:!!5 to 9 years	SEX BY AGE (BLACK OR AFRICAN AMERICAN ALONE)
M_10-14_BlackorAfricanAmericanAlone	Percentage of Black or African American alone population of males ages 10 to 14	Normalized by B02001_001	B01001B_005	Estimate!!Total:!!Male:!!10 to 14 years	SEX BY AGE (BLACK OR AFRICAN AMERICAN ALONE)
M_15-17_BlackorAfricanAmericanAlone	Percentage of Black or African American alone population of males ages 15 to 17	Normalized by B02001_001	B01001B_006	Estimate!!Total:!!Male:!!15 to 17 years	SEX BY AGE (BLACK OR AFRICAN AMERICAN ALONE)
M_18-19_BlackorAfricanAmericanAlone	Percentage of Black or African American alone population of males ages 18 to 19	Normalized by B02001_001	B01001B_007	Estimate!!Total:!!Male:!!18 and 19 years	SEX BY AGE (BLACK OR AFRICAN AMERICAN ALONE)
M_20-24_BlackorAfricanAmericanAlone	Percentage of Black or African American alone population of males ages 20 to 24	Normalized by B02001_001	B01001B_008	Estimate!!Total:!!Male:!!20 to 24 years	SEX BY AGE (BLACK OR AFRICAN AMERICAN ALONE)
M_25-29_BlackorAfricanAmericanAlone	Percentage of Black or African American alone population of males ages 25 to 29	Normalized by B02001_001	B01001B_009	Estimate!!Total:!!Male:!!25 to 29 years	SEX BY AGE (BLACK OR AFRICAN AMERICAN ALONE)
M_30-34_BlackorAfricanAmericanAlone	Percentage of Black or African American alone population of males ages 30 to 34	Normalized by B02001_001	B01001B_010	Estimate!!Total:!!Male:!!30 to 34 years	SEX BY AGE (BLACK OR AFRICAN AMERICAN ALONE)
M_35-44_BlackorAfricanAmericanAlone	Percentage of Black or African American alone population of males ages 35 to 44	Normalized by B02001_001	B01001B_011	Estimate!!Total:!!Male:!!35 to 44 years	SEX BY AGE (BLACK OR AFRICAN AMERICAN ALONE)
M_45-54_BlackorAfricanAmericanAlone	Percentage of Black or African American alone population of males ages 45 to 54	Normalized by B02001_001	B01001B_012	Estimate!!Total:!!Male:!!45 to 54 years	SEX BY AGE (BLACK OR AFRICAN AMERICAN ALONE)
M_55-64_BlackorAfricanAmericanAlone	Percentage of Black or African American alone population of males ages 55 to 64	Normalized by B02001_001	B01001B_013	Estimate!!Total:!!Male:!!55 to 64 years	SEX BY AGE (BLACK OR AFRICAN AMERICAN ALONE)
M_65-74_BlackorAfricanAmericanAlone	Percentage of Black or African American alone population of males ages 65 to 74	Normalized by B02001_001	B01001B_014	Estimate!!Total:!!Male:!!65 to 74 years	SEX BY AGE (BLACK OR AFRICAN AMERICAN ALONE)
M_75-84_BlackorAfricanAmericanAlone	Percentage of Black or African American alone population of males ages 75 to 84	Normalized by B02001_001	B01001B_015	Estimate!!Total:!!Male:!!75 to 84 years	SEX BY AGE (BLACK OR AFRICAN AMERICAN ALONE)
M_85plus_BlackorAfricanAmericanAlone	Percentage of Black or African American alone population of males ages 85 plus	Normalized by B02001_001	B01001B_016	Estimate!!Total:!!Male:!!85 years and over	SEX BY AGE (BLACK OR AFRICAN AMERICAN ALONE)
F_0-4_BlackorAfricanAmericanAlone	Percentage of Black or African American alone population of females ages 0 to 4	Normalized by B02001_001	B01001B_018	Estimate!!Total:!!Female:!!Under 5 years	SEX BY AGE (BLACK OR AFRICAN AMERICAN ALONE)
F_5-9_BlackorAfricanAmericanAlone	Percentage of Black or African American alone population of females ages 5 to 9	Normalized by B02001_001	B01001B_019	Estimate!!Total:!!Female:!!5 to 9 years	SEX BY AGE (BLACK OR AFRICAN AMERICAN ALONE)
F_10-14_BlackorAfricanAmericanAlone	Percentage of Black or African American alone population of females ages 10 to 14	Normalized by B02001_001	B01001B_020	Estimate!!Total:!!Female:!!10 to 14 years	SEX BY AGE (BLACK OR AFRICAN AMERICAN ALONE)
F_15-17_BlackorAfricanAmericanAlone	Percentage of Black or African American alone population of females ages 15 to 17	Normalized by B02001_001	B01001B_021	Estimate!!Total:!!Female:!!15 to 17 years	SEX BY AGE (BLACK OR AFRICAN AMERICAN ALONE)
F_18-19_BlackorAfricanAmericanAlone	Percentage of Black or African American alone population of females ages 18 to 19	Normalized by B02001_001	B01001B_022	Estimate!!Total:!!Female:!!18 and 19 years	SEX BY AGE (BLACK OR AFRICAN AMERICAN ALONE)
F_20-24_BlackorAfricanAmericanAlone	Percentage of Black or African American alone population of females ages 20 to 24	Normalized by B02001_001	B01001B_023	Estimate!!Total:!!Female:!!20 to 24 years	SEX BY AGE (BLACK OR AFRICAN AMERICAN ALONE)
F_25-29_BlackorAfricanAmericanAlone	Percentage of Black or African American alone population of females ages 25 to 29	Normalized by B02001_001	B01001B_024	Estimate!!Total:!!Female:!!25 to 29 years	SEX BY AGE (BLACK OR AFRICAN AMERICAN ALONE)
F_30-34_BlackorAfricanAmericanAlone	Percentage of Black or African American alone population of females ages 30 to 34	Normalized by B02001_001	B01001B_025	Estimate!!Total:!!Female:!!30 to 34 years	SEX BY AGE (BLACK OR AFRICAN AMERICAN ALONE)
F_35-44_BlackorAfricanAmericanAlone	Percentage of Black or African American alone population of females ages 35 to 44	Normalized by B02001_001	B01001B_026	Estimate!!Total:!!Female:!!35 to 44 years	SEX BY AGE (BLACK OR AFRICAN AMERICAN ALONE)
F_45-54_BlackorAfricanAmericanAlone	Percentage of Black or African American alone population of females ages 45 to 54	Normalized by B02001_001	B01001B_027	Estimate!!Total:!!Female:!!45 to 54 years	SEX BY AGE (BLACK OR AFRICAN AMERICAN ALONE)
F_55-64_BlackorAfricanAmericanAlone	Percentage of Black or African American alone population of females ages 55 to 64	Normalized by B02001_001	B01001B_028	Estimate!!Total:!!Female:!!55 to 64 years	SEX BY AGE (BLACK OR AFRICAN AMERICAN ALONE)
F_65-74_BlackorAfricanAmericanAlone	Percentage of Black or African American alone population of females ages 65 to 74	Normalized by B02001_001	B01001B_029	Estimate!!Total:!!Female:!!65 to 74 years	SEX BY AGE (BLACK OR AFRICAN AMERICAN ALONE)
F_75-84_BlackorAfricanAmericanAlone	Percentage of Black or African American alone population of females ages 75 to 84	Normalized by B02001_001	B01001B_030	Estimate!!Total:!!Female:!!75 to 84 years	SEX BY AGE (BLACK OR AFRICAN AMERICAN ALONE)
F_85plus_BlackorAfricanAmericanAlone	Percentage of Black or African American alone population of females ages 85 plus	Normalized by B02001_001	B01001B_031	Estimate!!Total:!!Female:!!85 years and over	SEX BY AGE (BLACK OR AFRICAN AMERICAN ALONE)
M_0-4_AmericanIndianAndAlaskanNativeAlone	Percentage of American Indian and Alaskan Native alone population of males ages 0 to 4	Normalized by B02001_001	B01001C_003	Estimate!!Total:!!Male:!!Under 5 years	SEX BY AGE (AMERICAN INDIAN AND ALASKA NATIVE ALONE)
M_5-9_AmericanIndianAndAlaskanNativeAlone	Percentage of American Indian and Alaskan Native alone population of males ages 5 to 9	Normalized by B02001_001	B01001C_004	Estimate!!Total:!!Male:!!5 to 9 years	SEX BY AGE (AMERICAN INDIAN AND ALASKA NATIVE ALONE)
M_10-14_AmericanIndianAndAlaskanNativeAlone	Percentage of American Indian and Alaskan Native alone population of males ages 10 to 14	Normalized by B02001_001	B01001C_005	Estimate!!Total:!!Male:!!10 to 14 years	SEX BY AGE (AMERICAN INDIAN AND ALASKA NATIVE ALONE)
M_15-17_AmericanIndianAndAlaskanNativeAlone	Percentage of American Indian and Alaskan Native alone population of males ages 15 to 17	Normalized by B02001_001	B01001C_006	Estimate!!Total:!!Male:!!15 to 17 years	SEX BY AGE (AMERICAN INDIAN AND ALASKA NATIVE ALONE)
M_18-19_AmericanIndianAndAlaskanNativeAlone	Percentage of American Indian and Alaskan Native alone population of males ages 18 to 19	Normalized by B02001_001	B01001C_007	Estimate!!Total:!!Male:!!18 and 19 years	SEX BY AGE (AMERICAN INDIAN AND ALASKA NATIVE ALONE)
M_20-24_AmericanIndianAndAlaskanNativeAlone	Percentage of American Indian and Alaskan Native alone population of males ages 20 to 24	Normalized by B02001_001	B01001C_008	Estimate!!Total:!!Male:!!20 to 24 years	SEX BY AGE (AMERICAN INDIAN AND ALASKA NATIVE ALONE)
M_25-29_AmericanIndianAndAlaskanNativeAlone	Percentage of American Indian and Alaskan Native alone population of males ages 25 to 29	Normalized by B02001_001	B01001C_009	Estimate!!Total:!!Male:!!25 to 29 years	SEX BY AGE (AMERICAN INDIAN AND ALASKA NATIVE ALONE)
M_30-34_AmericanIndianAndAlaskanNativeAlone	Percentage of American Indian and Alaskan Native alone population of males ages 30 to 34	Normalized by B02001_001	B01001C_010	Estimate!!Total:!!Male:!!30 to 34 years	SEX BY AGE (AMERICAN INDIAN AND ALASKA NATIVE ALONE)
M_35-44_AmericanIndianAndAlaskanNativeAlone	Percentage of American Indian and Alaskan Native alone population of males ages 35 to 44	Normalized by B02001_001	B01001C_011	Estimate!!Total:!!Male:!!35 to 44 years	SEX BY AGE (AMERICAN INDIAN AND ALASKA NATIVE ALONE)
M_45-54_AmericanIndianAndAlaskanNativeAlone	Percentage of American Indian and Alaskan Native alone population of males ages 45 to 54	Normalized by B02001_001	B01001C_012	Estimate!!Total:!!Male:!!45 to 54 years	SEX BY AGE (AMERICAN INDIAN AND ALASKA NATIVE ALONE)
M_55-64_AmericanIndianAndAlaskanNativeAlone	Percentage of American Indian and Alaskan Native alone population of males ages 55 to 64	Normalized by B02001_001	B01001C_013	Estimate!!Total:!!Male:!!55 to 64 years	SEX BY AGE (AMERICAN INDIAN AND ALASKA NATIVE ALONE)
M_65-74_AmericanIndianAndAlaskanNativeAlone	Percentage of American Indian and Alaskan Native alone population of males ages 65 to 74	Normalized by B02001_001	B01001C_014	Estimate!!Total:!!Male:!!65 to 74 years	SEX BY AGE (AMERICAN INDIAN AND ALASKA NATIVE ALONE)
M_75-84_AmericanIndianAndAlaskanNativeAlone	Percentage of American Indian and Alaskan Native alone population of males ages 75 to 84	Normalized by B02001_001	B01001C_015	Estimate!!Total:!!Male:!!75 to 84 years	SEX BY AGE (AMERICAN INDIAN AND ALASKA NATIVE ALONE)
M_85plus_AmericanIndianAndAlaskanNativeAlone	Percentage of American Indian and Alaskan Native alone population of males ages 85 plus	Normalized by B02001_001	B01001C_016	Estimate!!Total:!!Male:!!85 years and over	SEX BY AGE (AMERICAN INDIAN AND ALASKA NATIVE ALONE)
F_0-4_AmericanIndianAndAlaskanNativeAlone	Percentage of American Indian and Alaskan Native alone population of females ages 0 to 4	Normalized by B02001_001	B01001C_018	Estimate!!Total:!!Female:!!Under 5 years	SEX BY AGE (AMERICAN INDIAN AND ALASKA NATIVE ALONE)
F_5-9_AmericanIndianAndAlaskanNativeAlone	Percentage of American Indian and Alaskan Native alone population of females ages 5 to 9	Normalized by B02001_001	B01001C_019	Estimate!!Total:!!Female:!!5 to 9 years	SEX BY AGE (AMERICAN INDIAN AND ALASKA NATIVE ALONE)
F_10-14_AmericanIndianAndAlaskanNativeAlone	Percentage of American Indian and Alaskan Native alone population of females ages 10 to 14	Normalized by B02001_001	B01001C_020	Estimate!!Total:!!Female:!!10 to 14 years	SEX BY AGE (AMERICAN INDIAN AND ALASKA NATIVE ALONE)
F_15-17_AmericanIndianAndAlaskanNativeAlone	Percentage of American Indian and Alaskan Native alone population of females ages 15 to 17	Normalized by B02001_001	B01001C_021	Estimate!!Total:!!Female:!!15 to 17 years	SEX BY AGE (AMERICAN INDIAN AND ALASKA NATIVE ALONE)
F_18-19_AmericanIndianAndAlaskanNativeAlone	Percentage of American Indian and Alaskan Native alone population of females ages 18 to 19	Normalized by B02001_001	B01001C_022	Estimate!!Total:!!Female:!!18 and 19 years	SEX BY AGE (AMERICAN INDIAN AND ALASKA NATIVE ALONE)
F_20-24_AmericanIndianAndAlaskanNativeAlone	Percentage of American Indian and Alaskan Native alone population of females ages 20 to 24	Normalized by B02001_001	B01001C_023	Estimate!!Total:!!Female:!!20 to 24 years	SEX BY AGE (AMERICAN INDIAN AND ALASKA NATIVE ALONE)
F_25-29_AmericanIndianAndAlaskanNativeAlone	Percentage of American Indian and Alaskan Native alone population of females ages 25 to 29	Normalized by B02001_001	B01001C_024	Estimate!!Total:!!Female:!!25 to 29 years	SEX BY AGE (AMERICAN INDIAN AND ALASKA NATIVE ALONE)
F_30-34_AmericanIndianAndAlaskanNativeAlone	Percentage of American Indian and Alaskan Native alone population of females ages 30 to 34	Normalized by B02001_001	B01001C_025	Estimate!!Total:!!Female:!!30 to 34 years	SEX BY AGE (AMERICAN INDIAN AND ALASKA NATIVE ALONE)
F_35-44_AmericanIndianAndAlaskanNativeAlone	Percentage of American Indian and Alaskan Native alone population of females ages 35 to 44	Normalized by B02001_001	B01001C_026	Estimate!!Total:!!Female:!!35 to 44 years	SEX BY AGE (AMERICAN INDIAN AND ALASKA NATIVE ALONE)
F_45-54_AmericanIndianAndAlaskanNativeAlone	Percentage of American Indian and Alaskan Native alone population of females ages 45 to 54	Normalized by B02001_001	B01001C_027	Estimate!!Total:!!Female:!!45 to 54 years	SEX BY AGE (AMERICAN INDIAN AND ALASKA NATIVE ALONE)
F_55-64_AmericanIndianAndAlaskanNativeAlone	Percentage of American Indian and Alaskan Native alone population of females ages 55 to 64	Normalized by B02001_001	B01001C_028	Estimate!!Total:!!Female:!!55 to 64 years	SEX BY AGE (AMERICAN INDIAN AND ALASKA NATIVE ALONE)
F_65-74_AmericanIndianAndAlaskanNativeAlone	Percentage of American Indian and Alaskan Native alone population of females ages 65 to 74	Normalized by B02001_001	B01001C_029	Estimate!!Total:!!Female:!!65 to 74 years	SEX BY AGE (AMERICAN INDIAN AND ALASKA NATIVE ALONE)
F_75-84_AmericanIndianAndAlaskanNativeAlone	Percentage of American Indian and Alaskan Native alone population of females ages 75 to 84	Normalized by B02001_001	B01001C_030	Estimate!!Total:!!Female:!!75 to 84 years	SEX BY AGE (AMERICAN INDIAN AND ALASKA NATIVE ALONE)
F_85plus_AmericanIndianAndAlaskanNativeAlone	Percentage of American Indian and Alaskan Native alone population of females ages 85 plus	Normalized by B02001_001	B01001C_031	Estimate!!Total:!!Female:!!85 years and over	SEX BY AGE (AMERICAN INDIAN AND ALASKA NATIVE ALONE)
M_0-4_AsianAlone	Percentage of Asian alone population of males ages 0 to 4	Normalized by B02001_001	B01001D_003	Estimate!!Total:!!Male:!!Under 5 years	SEX BY AGE (ASIAN ALONE)
M_5-9_AsianAlone	Percentage of Asian alone population of males ages 5 to 9	Normalized by B02001_001	B01001D_004	Estimate!!Total:!!Male:!!5 to 9 years	SEX BY AGE (ASIAN ALONE)
M_10-14_AsianAlone	Percentage of Asian alone population of males ages 10 to 14	Normalized by B02001_001	B01001D_005	Estimate!!Total:!!Male:!!10 to 14 years	SEX BY AGE (ASIAN ALONE)
M_15-17_AsianAlone	Percentage of Asian alone population of males ages 15 to 17	Normalized by B02001_001	B01001D_006	Estimate!!Total:!!Male:!!15 to 17 years	SEX BY AGE (ASIAN ALONE)
M_18-19_AsianAlone	Percentage of Asian alone population of males ages 18 to 19	Normalized by B02001_001	B01001D_007	Estimate!!Total:!!Male:!!18 and 19 years	SEX BY AGE (ASIAN ALONE)
M_20-24_AsianAlone	Percentage of Asian alone population of males ages 20 to 24	Normalized by B02001_001	B01001D_008	Estimate!!Total:!!Male:!!20 to 24 years	SEX BY AGE (ASIAN ALONE)
M_25-29_AsianAlone	Percentage of Asian alone population of males ages 25 to 29	Normalized by B02001_001	B01001D_009	Estimate!!Total:!!Male:!!25 to 29 years	SEX BY AGE (ASIAN ALONE)
M_30-34_AsianAlone	Percentage of Asian alone population of males ages 30 to 34	Normalized by B02001_001	B01001D_010	Estimate!!Total:!!Male:!!30 to 34 years	SEX BY AGE (ASIAN ALONE)
M_35-44_AsianAlone	Percentage of Asian alone population of males ages 35 to 44	Normalized by B02001_001	B01001D_011	Estimate!!Total:!!Male:!!35 to 44 years	SEX BY AGE (ASIAN ALONE)
M_45-54_AsianAlone	Percentage of Asian alone population of males ages 45 to 54	Normalized by B02001_001	B01001D_012	Estimate!!Total:!!Male:!!45 to 54 years	SEX BY AGE (ASIAN ALONE)
M_55-64_AsianAlone	Percentage of Asian alone population of males ages 55 to 64	Normalized by B02001_001	B01001D_013	Estimate!!Total:!!Male:!!55 to 64 years	SEX BY AGE (ASIAN ALONE)
M_65-74_AsianAlone	Percentage of Asian alone population of males ages 65 to 74	Normalized by B02001_001	B01001D_014	Estimate!!Total:!!Male:!!65 to 74 years	SEX BY AGE (ASIAN ALONE)
M_75-84_AsianAlone	Percentage of Asian alone population of males ages 75 to 84	Normalized by B02001_001	B01001D_015	Estimate!!Total:!!Male:!!75 to 84 years	SEX BY AGE (ASIAN ALONE)
M_85plus_AsianAlone	Percentage of Asian alone population of males ages 85 plus	Normalized by B02001_001	B01001D_016	Estimate!!Total:!!Male:!!85 years and over	SEX BY AGE (ASIAN ALONE)
F_0-4_AsianAlone	Percentage of Asian alone population of females ages 0 to 4	Normalized by B02001_001	B01001D_018	Estimate!!Total:!!Female:!!Under 5 years	SEX BY AGE (ASIAN ALONE)
F_5-9_AsianAlone	Percentage of Asian alone population of females ages 5 to 9	Normalized by B02001_001	B01001D_019	Estimate!!Total:!!Female:!!5 to 9 years	SEX BY AGE (ASIAN ALONE)
F_10-14_AsianAlone	Percentage of Asian alone population of females ages 10 to 14	Normalized by B02001_001	B01001D_020	Estimate!!Total:!!Female:!!10 to 14 years	SEX BY AGE (ASIAN ALONE)
F_15-17_AsianAlone	Percentage of Asian alone population of females ages 15 to 17	Normalized by B02001_001	B01001D_021	Estimate!!Total:!!Female:!!15 to 17 years	SEX BY AGE (ASIAN ALONE)
F_18-19_AsianAlone	Percentage of Asian alone population of females ages 18 to 19	Normalized by B02001_001	B01001D_022	Estimate!!Total:!!Female:!!18 and 19 years	SEX BY AGE (ASIAN ALONE)
F_20-24_AsianAlone	Percentage of Asian alone population of females ages 20 to 24	Normalized by B02001_001	B01001D_023	Estimate!!Total:!!Female:!!20 to 24 years	SEX BY AGE (ASIAN ALONE)
F_25-29_AsianAlone	Percentage of Asian alone population of females ages 25 to 29	Normalized by B02001_001	B01001D_024	Estimate!!Total:!!Female:!!25 to 29 years	SEX BY AGE (ASIAN ALONE)
F_30-34_AsianAlone	Percentage of Asian alone population of females ages 30 to 34	Normalized by B02001_001	B01001D_025	Estimate!!Total:!!Female:!!30 to 34 years	SEX BY AGE (ASIAN ALONE)
F_35-44_AsianAlone	Percentage of Asian alone population of females ages 35 to 44	Normalized by B02001_001	B01001D_026	Estimate!!Total:!!Female:!!35 to 44 years	SEX BY AGE (ASIAN ALONE)
F_45-54_AsianAlone	Percentage of Asian alone population of females ages 45 to 54	Normalized by B02001_001	B01001D_027	Estimate!!Total:!!Female:!!45 to 54 years	SEX BY AGE (ASIAN ALONE)
F_55-64_AsianAlone	Percentage of Asian alone population of females ages 55 to 64	Normalized by B02001_001	B01001D_028	Estimate!!Total:!!Female:!!55 to 64 years	SEX BY AGE (ASIAN ALONE)
F_65-74_AsianAlone	Percentage of Asian alone population of females ages 65 to 74	Normalized by B02001_001	B01001D_029	Estimate!!Total:!!Female:!!65 to 74 years	SEX BY AGE (ASIAN ALONE)
F_75-84_AsianAlone	Percentage of Asian alone population of females ages 75 to 84	Normalized by B02001_001	B01001D_030	Estimate!!Total:!!Female:!!75 to 84 years	SEX BY AGE (ASIAN ALONE)
F_85plus_AsianAlone	Percentage of Asian alone population of females ages 85 plus	Normalized by B02001_001	B01001D_031	Estimate!!Total:!!Female:!!85 years and over	SEX BY AGE (ASIAN ALONE)
M_0-4_NativeHawaiianAndOtherPacificIslander	Percentage of Native Hawaiian and other Pacific Islander alone population of males ages 0 to 4	Normalized by B02001_001	B01001E_003	Estimate!!Total:!!Male:!!Under 5 years	SEX BY AGE (NATIVE HAWAIIAN AND OTHER PACIFIC ISLANDER ALONE)
M_5-9_NativeHawaiianAndOtherPacificIslander	Percentage of Native Hawaiian and other Pacific Islander alone population of males ages 5 to 9	Normalized by B02001_001	B01001E_004	Estimate!!Total:!!Male:!!5 to 9 years	SEX BY AGE (NATIVE HAWAIIAN AND OTHER PACIFIC ISLANDER ALONE)
M_10-14_NativeHawaiianAndOtherPacificIslander	Percentage of Native Hawaiian and other Pacific Islander alone population of males ages 10 to 14	Normalized by B02001_001	B01001E_005	Estimate!!Total:!!Male:!!10 to 14 years	SEX BY AGE (NATIVE HAWAIIAN AND OTHER PACIFIC ISLANDER ALONE)
M_15-17_NativeHawaiianAndOtherPacificIslander	Percentage of Native Hawaiian and other Pacific Islander alone population of males ages 15 to 17	Normalized by B02001_001	B01001E_006	Estimate!!Total:!!Male:!!15 to 17 years	SEX BY AGE (NATIVE HAWAIIAN AND OTHER PACIFIC ISLANDER ALONE)
M_18-19_NativeHawaiianAndOtherPacificIslander	Percentage of Native Hawaiian and other Pacific Islander alone population of males ages 18 to 19	Normalized by B02001_001	B01001E_007	Estimate!!Total:!!Male:!!18 and 19 years	SEX BY AGE (NATIVE HAWAIIAN AND OTHER PACIFIC ISLANDER ALONE)
M_20-24_NativeHawaiianAndOtherPacificIslander	Percentage of Native Hawaiian and other Pacific Islander alone population of males ages 20 to 24	Normalized by B02001_001	B01001E_008	Estimate!!Total:!!Male:!!20 to 24 years	SEX BY AGE (NATIVE HAWAIIAN AND OTHER PACIFIC ISLANDER ALONE)
M_25-29_NativeHawaiianAndOtherPacificIslander	Percentage of Native Hawaiian and other Pacific Islander alone population of males ages 25 to 29	Normalized by B02001_001	B01001E_009	Estimate!!Total:!!Male:!!25 to 29 years	SEX BY AGE (NATIVE HAWAIIAN AND OTHER PACIFIC ISLANDER ALONE)
M_30-34_NativeHawaiianAndOtherPacificIslander	Percentage of Native Hawaiian and other Pacific Islander alone population of males ages 30 to 34	Normalized by B02001_001	B01001E_010	Estimate!!Total:!!Male:!!30 to 34 years	SEX BY AGE (NATIVE HAWAIIAN AND OTHER PACIFIC ISLANDER ALONE)
M_35-44_NativeHawaiianAndOtherPacificIslander	Percentage of Native Hawaiian and other Pacific Islander alone population of males ages 35 to 44	Normalized by B02001_001	B01001E_011	Estimate!!Total:!!Male:!!35 to 44 years	SEX BY AGE (NATIVE HAWAIIAN AND OTHER PACIFIC ISLANDER ALONE)
M_45-54_NativeHawaiianAndOtherPacificIslander	Percentage of Native Hawaiian and other Pacific Islander alone population of males ages 45 to 54	Normalized by B02001_001	B01001E_012	Estimate!!Total:!!Male:!!45 to 54 years	SEX BY AGE (NATIVE HAWAIIAN AND OTHER PACIFIC ISLANDER ALONE)
M_55-64_NativeHawaiianAndOtherPacificIslander	Percentage of Native Hawaiian and other Pacific Islander alone population of males ages 55 to 64	Normalized by B02001_001	B01001E_013	Estimate!!Total:!!Male:!!55 to 64 years	SEX BY AGE (NATIVE HAWAIIAN AND OTHER PACIFIC ISLANDER ALONE)
M_65-74_NativeHawaiianAndOtherPacificIslander	Percentage of Native Hawaiian and other Pacific Islander alone population of males ages 65 to 74	Normalized by B02001_001	B01001E_014	Estimate!!Total:!!Male:!!65 to 74 years	SEX BY AGE (NATIVE HAWAIIAN AND OTHER PACIFIC ISLANDER ALONE)
M_75-84_NativeHawaiianAndOtherPacificIslander	Percentage of Native Hawaiian and other Pacific Islander alone population of males ages 75 to 84	Normalized by B02001_001	B01001E_015	Estimate!!Total:!!Male:!!75 to 84 years	SEX BY AGE (NATIVE HAWAIIAN AND OTHER PACIFIC ISLANDER ALONE)
M_85plus_NativeHawaiianAndOtherPacificIslander	Percentage of Native Hawaiian and other Pacific Islander alone population of males ages 85 plus	Normalized by B02001_001	B01001E_016	Estimate!!Total:!!Male:!!85 years and over	SEX BY AGE (NATIVE HAWAIIAN AND OTHER PACIFIC ISLANDER ALONE)
F_0-4_NativeHawaiianAndOtherPacificIslander	Percentage of Native Hawaiian and other Pacific Islander alone population of females ages 0 to 4	Normalized by B02001_001	B01001E_018	Estimate!!Total:!!Female:!!Under 5 years	SEX BY AGE (NATIVE HAWAIIAN AND OTHER PACIFIC ISLANDER ALONE)
F_5-9_NativeHawaiianAndOtherPacificIslander	Percentage of Native Hawaiian and other Pacific Islander alone population of females ages 5 to 9	Normalized by B02001_001	B01001E_019	Estimate!!Total:!!Female:!!5 to 9 years	SEX BY AGE (NATIVE HAWAIIAN AND OTHER PACIFIC ISLANDER ALONE)
F_10-14_NativeHawaiianAndOtherPacificIslander	Percentage of Native Hawaiian and other Pacific Islander alone population of females ages 10 to 14	Normalized by B02001_001	B01001E_020	Estimate!!Total:!!Female:!!10 to 14 years	SEX BY AGE (NATIVE HAWAIIAN AND OTHER PACIFIC ISLANDER ALONE)
F_15-17_NativeHawaiianAndOtherPacificIslander	Percentage of Native Hawaiian and other Pacific Islander alone population of females ages 15 to 17	Normalized by B02001_001	B01001E_021	Estimate!!Total:!!Female:!!15 to 17 years	SEX BY AGE (NATIVE HAWAIIAN AND OTHER PACIFIC ISLANDER ALONE)
F_18-19_NativeHawaiianAndOtherPacificIslander	Percentage of Native Hawaiian and other Pacific Islander alone population of females ages 18 to 19	Normalized by B02001_001	B01001E_022	Estimate!!Total:!!Female:!!18 and 19 years	SEX BY AGE (NATIVE HAWAIIAN AND OTHER PACIFIC ISLANDER ALONE)
F_20-24_NativeHawaiianAndOtherPacificIslander	Percentage of Native Hawaiian and other Pacific Islander alone population of females ages 20 to 24	Normalized by B02001_001	B01001E_023	Estimate!!Total:!!Female:!!20 to 24 years	SEX BY AGE (NATIVE HAWAIIAN AND OTHER PACIFIC ISLANDER ALONE)
F_25-29_NativeHawaiianAndOtherPacificIslander	Percentage of Native Hawaiian and other Pacific Islander alone population of females ages 25 to 29	Normalized by B02001_001	B01001E_024	Estimate!!Total:!!Female:!!25 to 29 years	SEX BY AGE (NATIVE HAWAIIAN AND OTHER PACIFIC ISLANDER ALONE)
F_30-34_NativeHawaiianAndOtherPacificIslander	Percentage of Native Hawaiian and other Pacific Islander alone population of females ages 30 to 34	Normalized by B02001_001	B01001E_025	Estimate!!Total:!!Female:!!30 to 34 years	SEX BY AGE (NATIVE HAWAIIAN AND OTHER PACIFIC ISLANDER ALONE)
F_35-44_NativeHawaiianAndOtherPacificIslander	Percentage of Native Hawaiian and other Pacific Islander alone population of females ages 35 to 44	Normalized by B02001_001	B01001E_026	Estimate!!Total:!!Female:!!35 to 44 years	SEX BY AGE (NATIVE HAWAIIAN AND OTHER PACIFIC ISLANDER ALONE)
F_45-54_NativeHawaiianAndOtherPacificIslander	Percentage of Native Hawaiian and other Pacific Islander alone population of females ages 45 to 54	Normalized by B02001_001	B01001E_027	Estimate!!Total:!!Female:!!45 to 54 years	SEX BY AGE (NATIVE HAWAIIAN AND OTHER PACIFIC ISLANDER ALONE)
F_55-64_NativeHawaiianAndOtherPacificIslander	Percentage of Native Hawaiian and other Pacific Islander alone population of females ages 55 to 64	Normalized by B02001_001	B01001E_028	Estimate!!Total:!!Female:!!55 to 64 years	SEX BY AGE (NATIVE HAWAIIAN AND OTHER PACIFIC ISLANDER ALONE)
F_65-74_NativeHawaiianAndOtherPacificIslander	Percentage of Native Hawaiian and other Pacific Islander alone population of females ages 65 to 74	Normalized by B02001_001	B01001E_029	Estimate!!Total:!!Female:!!65 to 74 years	SEX BY AGE (NATIVE HAWAIIAN AND OTHER PACIFIC ISLANDER ALONE)
F_75-84_NativeHawaiianAndOtherPacificIslander	Percentage of Native Hawaiian and other Pacific Islander alone population of females ages 75 to 84	Normalized by B02001_001	B01001E_030	Estimate!!Total:!!Female:!!75 to 84 years	SEX BY AGE (NATIVE HAWAIIAN AND OTHER PACIFIC ISLANDER ALONE)
F_85plus_NativeHawaiianAndOtherPacificIslander	Percentage of Native Hawaiian and other Pacific Islander alone population of females ages 85 plus	Normalized by B02001_001	B01001E_031	Estimate!!Total:!!Female:!!85 years and over	SEX BY AGE (NATIVE HAWAIIAN AND OTHER PACIFIC ISLANDER ALONE)
M_0-4_SomeOtherRaceAlone	Percentage of some other race alone population of males ages 0 to 4	Normalized by B02001_001	B01001F_003	Estimate!!Total:!!Male:!!Under 5 years	SEX BY AGE (SOME OTHER RACE ALONE)
M_5-9_SomeOtherRaceAlone	Percentage of some other race alone population of males ages 5 to 9	Normalized by B02001_001	B01001F_004	Estimate!!Total:!!Male:!!5 to 9 years	SEX BY AGE (SOME OTHER RACE ALONE)
M_10-14_SomeOtherRaceAlone	Percentage of some other race alone population of males ages 10 to 14	Normalized by B02001_001	B01001F_005	Estimate!!Total:!!Male:!!10 to 14 years	SEX BY AGE (SOME OTHER RACE ALONE)
M_15-17_SomeOtherRaceAlone	Percentage of some other race alone population of males ages 15 to 17	Normalized by B02001_001	B01001F_006	Estimate!!Total:!!Male:!!15 to 17 years	SEX BY AGE (SOME OTHER RACE ALONE)
M_18-19_SomeOtherRaceAlone	Percentage of some other race alone population of males ages 18 to 19	Normalized by B02001_001	B01001F_007	Estimate!!Total:!!Male:!!18 and 19 years	SEX BY AGE (SOME OTHER RACE ALONE)
M_20-24_SomeOtherRaceAlone	Percentage of some other race alone population of males ages 20 to 24	Normalized by B02001_001	B01001F_008	Estimate!!Total:!!Male:!!20 to 24 years	SEX BY AGE (SOME OTHER RACE ALONE)
M_25-29_SomeOtherRaceAlone	Percentage of some other race alone population of males ages 25 to 29	Normalized by B02001_001	B01001F_009	Estimate!!Total:!!Male:!!25 to 29 years	SEX BY AGE (SOME OTHER RACE ALONE)
M_30-34_SomeOtherRaceAlone	Percentage of some other race alone population of males ages 30 to 34	Normalized by B02001_001	B01001F_010	Estimate!!Total:!!Male:!!30 to 34 years	SEX BY AGE (SOME OTHER RACE ALONE)
M_35-44_SomeOtherRaceAlone	Percentage of some other race alone population of males ages 35 to 44	Normalized by B02001_001	B01001F_011	Estimate!!Total:!!Male:!!35 to 44 years	SEX BY AGE (SOME OTHER RACE ALONE)
M_45-54_SomeOtherRaceAlone	Percentage of some other race alone population of males ages 45 to 54	Normalized by B02001_001	B01001F_012	Estimate!!Total:!!Male:!!45 to 54 years	SEX BY AGE (SOME OTHER RACE ALONE)
M_55-64_SomeOtherRaceAlone	Percentage of some other race alone population of males ages 55 to 64	Normalized by B02001_001	B01001F_013	Estimate!!Total:!!Male:!!55 to 64 years	SEX BY AGE (SOME OTHER RACE ALONE)
M_65-74_SomeOtherRaceAlone	Percentage of some other race alone population of males ages 65 to 74	Normalized by B02001_001	B01001F_014	Estimate!!Total:!!Male:!!65 to 74 years	SEX BY AGE (SOME OTHER RACE ALONE)
M_75-84_SomeOtherRaceAlone	Percentage of some other race alone population of males ages 75 to 84	Normalized by B02001_001	B01001F_015	Estimate!!Total:!!Male:!!75 to 84 years	SEX BY AGE (SOME OTHER RACE ALONE)
M_85plus_SomeOtherRaceAlone	Percentage of some other race alone population of males ages 85 plus	Normalized by B02001_001	B01001F_016	Estimate!!Total:!!Male:!!85 years and over	SEX BY AGE (SOME OTHER RACE ALONE)
F_0-4_SomeOtherRaceAlone	Percentage of some other race alone population of females ages 0 to 4	Normalized by B02001_001	B01001F_018	Estimate!!Total:!!Female:!!Under 5 years	SEX BY AGE (SOME OTHER RACE ALONE)
F_5-9_SomeOtherRaceAlone	Percentage of some other race alone population of females ages 5 to 9	Normalized by B02001_001	B01001F_019	Estimate!!Total:!!Female:!!5 to 9 years	SEX BY AGE (SOME OTHER RACE ALONE)
F_10-14_SomeOtherRaceAlone	Percentage of some other race alone population of females ages 10 to 14	Normalized by B02001_001	B01001F_020	Estimate!!Total:!!Female:!!10 to 14 years	SEX BY AGE (SOME OTHER RACE ALONE)
F_15-17_SomeOtherRaceAlone	Percentage of some other race alone population of females ages 15 to 17	Normalized by B02001_001	B01001F_021	Estimate!!Total:!!Female:!!15 to 17 years	SEX BY AGE (SOME OTHER RACE ALONE)
F_18-19_SomeOtherRaceAlone	Percentage of some other race alone population of females ages 18 to 19	Normalized by B02001_001	B01001F_022	Estimate!!Total:!!Female:!!18 and 19 years	SEX BY AGE (SOME OTHER RACE ALONE)
F_20-24_SomeOtherRaceAlone	Percentage of some other race alone population of females ages 20 to 24	Normalized by B02001_001	B01001F_023	Estimate!!Total:!!Female:!!20 to 24 years	SEX BY AGE (SOME OTHER RACE ALONE)
F_25-29_SomeOtherRaceAlone	Percentage of some other race alone population of females ages 25 to 29	Normalized by B02001_001	B01001F_024	Estimate!!Total:!!Female:!!25 to 29 years	SEX BY AGE (SOME OTHER RACE ALONE)
F_30-34_SomeOtherRaceAlone	Percentage of some other race alone population of females ages 30 to 34	Normalized by B02001_001	B01001F_025	Estimate!!Total:!!Female:!!30 to 34 years	SEX BY AGE (SOME OTHER RACE ALONE)
F_35-44_SomeOtherRaceAlone	Percentage of some other race alone population of females ages 35 to 44	Normalized by B02001_001	B01001F_026	Estimate!!Total:!!Female:!!35 to 44 years	SEX BY AGE (SOME OTHER RACE ALONE)
F_45-54_SomeOtherRaceAlone	Percentage of some other race alone population of females ages 45 to 54	Normalized by B02001_001	B01001F_027	Estimate!!Total:!!Female:!!45 to 54 years	SEX BY AGE (SOME OTHER RACE ALONE)
F_55-64_SomeOtherRaceAlone	Percentage of some other race alone population of females ages 55 to 64	Normalized by B02001_001	B01001F_028	Estimate!!Total:!!Female:!!55 to 64 years	SEX BY AGE (SOME OTHER RACE ALONE)
F_65-74_SomeOtherRaceAlone	Percentage of some other race alone population of females ages 65 to 74	Normalized by B02001_001	B01001F_029	Estimate!!Total:!!Female:!!65 to 74 years	SEX BY AGE (SOME OTHER RACE ALONE)
F_75-84_SomeOtherRaceAlone	Percentage of some other race alone population of females ages 75 to 84	Normalized by B02001_001	B01001F_030	Estimate!!Total:!!Female:!!75 to 84 years	SEX BY AGE (SOME OTHER RACE ALONE)
F_85plus_SomeOtherRaceAlone	Percentage of some other race alone population of females ages 85 plus	Normalized by B02001_001	B01001F_031	Estimate!!Total:!!Female:!!85 years and over	SEX BY AGE (SOME OTHER RACE ALONE)
M_0-4_TwoOrMoreRaces	Percentage of two or more races population of males ages 0 to 4	Normalized by B02001_001	B01001G_003	Estimate!!Total:!!Male:!!Under 5 years	SEX BY AGE (TWO OR MORE RACES)
M_5-9_TwoOrMoreRaces	Percentage of two or more races population of males ages 5 to 9	Normalized by B02001_001	B01001G_004	Estimate!!Total:!!Male:!!5 to 9 years	SEX BY AGE (TWO OR MORE RACES)
M_10-14_TwoOrMoreRaces	Percentage of two or more races population of males ages 10 to 14	Normalized by B02001_001	B01001G_005	Estimate!!Total:!!Male:!!10 to 14 years	SEX BY AGE (TWO OR MORE RACES)
M_15-17_TwoOrMoreRaces	Percentage of two or more races population of males ages 15 to 17	Normalized by B02001_001	B01001G_006	Estimate!!Total:!!Male:!!15 to 17 years	SEX BY AGE (TWO OR MORE RACES)
M_18-19_TwoOrMoreRaces	Percentage of two or more races population of males ages 18 to 19	Normalized by B02001_001	B01001G_007	Estimate!!Total:!!Male:!!18 and 19 years	SEX BY AGE (TWO OR MORE RACES)
M_20-24_TwoOrMoreRaces	Percentage of two or more races population of males ages 20 to 24	Normalized by B02001_001	B01001G_008	Estimate!!Total:!!Male:!!20 to 24 years	SEX BY AGE (TWO OR MORE RACES)
M_25-29_TwoOrMoreRaces	Percentage of two or more races population of males ages 25 to 29	Normalized by B02001_001	B01001G_009	Estimate!!Total:!!Male:!!25 to 29 years	SEX BY AGE (TWO OR MORE RACES)
M_30-34_TwoOrMoreRaces	Percentage of two or more races population of males ages 30 to 34	Normalized by B02001_001	B01001G_010	Estimate!!Total:!!Male:!!30 to 34 years	SEX BY AGE (TWO OR MORE RACES)
M_35-44_TwoOrMoreRaces	Percentage of two or more races population of males ages 35 to 44	Normalized by B02001_001	B01001G_011	Estimate!!Total:!!Male:!!35 to 44 years	SEX BY AGE (TWO OR MORE RACES)
M_45-54_TwoOrMoreRaces	Percentage of two or more races population of males ages 45 to 54	Normalized by B02001_001	B01001G_012	Estimate!!Total:!!Male:!!45 to 54 years	SEX BY AGE (TWO OR MORE RACES)
M_55-64_TwoOrMoreRaces	Percentage of two or more races population of males ages 55 to 64	Normalized by B02001_001	B01001G_013	Estimate!!Total:!!Male:!!55 to 64 years	SEX BY AGE (TWO OR MORE RACES)
M_65-74_TwoOrMoreRaces	Percentage of two or more races population of males ages 65 to 74	Normalized by B02001_001	B01001G_014	Estimate!!Total:!!Male:!!65 to 74 years	SEX BY AGE (TWO OR MORE RACES)
M_75-84_TwoOrMoreRaces	Percentage of two or more races population of males ages 75 to 84	Normalized by B02001_001	B01001G_015	Estimate!!Total:!!Male:!!75 to 84 years	SEX BY AGE (TWO OR MORE RACES)
M_85plus_TwoOrMoreRaces	Percentage of two or more races population of males ages 85 plus	Normalized by B02001_001	B01001G_016	Estimate!!Total:!!Male:!!85 years and over	SEX BY AGE (TWO OR MORE RACES)
F_0-4_TwoOrMoreRaces	Percentage of two or more races population of females ages 0 to 4	Normalized by B02001_001	B01001G_018	Estimate!!Total:!!Female:!!Under 5 years	SEX BY AGE (TWO OR MORE RACES)
F_5-9_TwoOrMoreRaces	Percentage of two or more races population of females ages 5 to 9	Normalized by B02001_001	B01001G_019	Estimate!!Total:!!Female:!!5 to 9 years	SEX BY AGE (TWO OR MORE RACES)
F_10-14_TwoOrMoreRaces	Percentage of two or more races population of females ages 10 to 14	Normalized by B02001_001	B01001G_020	Estimate!!Total:!!Female:!!10 to 14 years	SEX BY AGE (TWO OR MORE RACES)
F_15-17_TwoOrMoreRaces	Percentage of two or more races population of females ages 15 to 17	Normalized by B02001_001	B01001G_021	Estimate!!Total:!!Female:!!15 to 17 years	SEX BY AGE (TWO OR MORE RACES)
F_18-19_TwoOrMoreRaces	Percentage of two or more races population of females ages 18 to 19	Normalized by B02001_001	B01001G_022	Estimate!!Total:!!Female:!!18 and 19 years	SEX BY AGE (TWO OR MORE RACES)
F_20-24_TwoOrMoreRaces	Percentage of two or more races population of females ages 20 to 24	Normalized by B02001_001	B01001G_023	Estimate!!Total:!!Female:!!20 to 24 years	SEX BY AGE (TWO OR MORE RACES)
F_25-29_TwoOrMoreRaces	Percentage of two or more races population of females ages 25 to 29	Normalized by B02001_001	B01001G_024	Estimate!!Total:!!Female:!!25 to 29 years	SEX BY AGE (TWO OR MORE RACES)
F_30-34_TwoOrMoreRaces	Percentage of two or more races population of females ages 30 to 34	Normalized by B02001_001	B01001G_025	Estimate!!Total:!!Female:!!30 to 34 years	SEX BY AGE (TWO OR MORE RACES)
F_35-44_TwoOrMoreRaces	Percentage of two or more races population of females ages 35 to 44	Normalized by B02001_001	B01001G_026	Estimate!!Total:!!Female:!!35 to 44 years	SEX BY AGE (TWO OR MORE RACES)
F_45-54_TwoOrMoreRaces	Percentage of two or more races population of females ages 45 to 54	Normalized by B02001_001	B01001G_027	Estimate!!Total:!!Female:!!45 to 54 years	SEX BY AGE (TWO OR MORE RACES)
F_55-64_TwoOrMoreRaces	Percentage of two or more races population of females ages 55 to 64	Normalized by B02001_001	B01001G_028	Estimate!!Total:!!Female:!!55 to 64 years	SEX BY AGE (TWO OR MORE RACES)
F_65-74_TwoOrMoreRaces	Percentage of two or more races population of females ages 65 to 74	Normalized by B02001_001	B01001G_029	Estimate!!Total:!!Female:!!65 to 74 years	SEX BY AGE (TWO OR MORE RACES)
F_75-84_TwoOrMoreRaces	Percentage of two or more races population of females ages 75 to 84	Normalized by B02001_001	B01001G_030	Estimate!!Total:!!Female:!!75 to 84 years	SEX BY AGE (TWO OR MORE RACES)
F_85plus_TwoOrMoreRaces	Percentage of two or more races population of females ages 85 plus	Normalized by B02001_001	B01001G_031	Estimate!!Total:!!Female:!!85 years and over	SEX BY AGE (TWO OR MORE RACES)
M_0-4_WhiteAloneNotHispanic	Percentage of White alone, not Hispanic population of males ages 0 to 4	Normalized by B02001_001	B01001H_003	Estimate!!Total:!!Male:!!Under 5 years	SEX BY AGE (WHITE ALONE, NOT HISPANIC OR LATINO)
M_5-9_WhiteAloneNotHispanic	Percentage of White alone, not Hispanic population of males ages 5 to 9	Normalized by B02001_001	B01001H_004	Estimate!!Total:!!Male:!!5 to 9 years	SEX BY AGE (WHITE ALONE, NOT HISPANIC OR LATINO)
M_10-14_WhiteAloneNotHispanic	Percentage of White alone, not Hispanic population of males ages 10 to 14	Normalized by B02001_001	B01001H_005	Estimate!!Total:!!Male:!!10 to 14 years	SEX BY AGE (WHITE ALONE, NOT HISPANIC OR LATINO)
M_15-17_WhiteAloneNotHispanic	Percentage of White alone, not Hispanic population of males ages 15 to 17	Normalized by B02001_001	B01001H_006	Estimate!!Total:!!Male:!!15 to 17 years	SEX BY AGE (WHITE ALONE, NOT HISPANIC OR LATINO)
M_18-19_WhiteAloneNotHispanic	Percentage of White alone, not Hispanic population of males ages 18 to 19	Normalized by B02001_001	B01001H_007	Estimate!!Total:!!Male:!!18 and 19 years	SEX BY AGE (WHITE ALONE, NOT HISPANIC OR LATINO)
M_20-24_WhiteAloneNotHispanic	Percentage of White alone, not Hispanic population of males ages 20 to 24	Normalized by B02001_001	B01001H_008	Estimate!!Total:!!Male:!!20 to 24 years	SEX BY AGE (WHITE ALONE, NOT HISPANIC OR LATINO)
M_25-29_WhiteAloneNotHispanic	Percentage of White alone, not Hispanic population of males ages 25 to 29	Normalized by B02001_001	B01001H_009	Estimate!!Total:!!Male:!!25 to 29 years	SEX BY AGE (WHITE ALONE, NOT HISPANIC OR LATINO)
M_30-34_WhiteAloneNotHispanic	Percentage of White alone, not Hispanic population of males ages 30 to 34	Normalized by B02001_001	B01001H_010	Estimate!!Total:!!Male:!!30 to 34 years	SEX BY AGE (WHITE ALONE, NOT HISPANIC OR LATINO)
M_35-44_WhiteAloneNotHispanic	Percentage of White alone, not Hispanic population of males ages 35 to 44	Normalized by B02001_001	B01001H_011	Estimate!!Total:!!Male:!!35 to 44 years	SEX BY AGE (WHITE ALONE, NOT HISPANIC OR LATINO)
M_45-54_WhiteAloneNotHispanic	Percentage of White alone, not Hispanic population of males ages 45 to 54	Normalized by B02001_001	B01001H_012	Estimate!!Total:!!Male:!!45 to 54 years	SEX BY AGE (WHITE ALONE, NOT HISPANIC OR LATINO)
M_55-64_WhiteAloneNotHispanic	Percentage of White alone, not Hispanic population of males ages 55 to 64	Normalized by B02001_001	B01001H_013	Estimate!!Total:!!Male:!!55 to 64 years	SEX BY AGE (WHITE ALONE, NOT HISPANIC OR LATINO)
M_65-74_WhiteAloneNotHispanic	Percentage of White alone, not Hispanic population of males ages 65 to 74	Normalized by B02001_001	B01001H_014	Estimate!!Total:!!Male:!!65 to 74 years	SEX BY AGE (WHITE ALONE, NOT HISPANIC OR LATINO)
M_75-84_WhiteAloneNotHispanic	Percentage of White alone, not Hispanic population of males ages 75 to 84	Normalized by B02001_001	B01001H_015	Estimate!!Total:!!Male:!!75 to 84 years	SEX BY AGE (WHITE ALONE, NOT HISPANIC OR LATINO)
M_85plus_WhiteAloneNotHispanic	Percentage of White alone, not Hispanic population of males ages 85 plus	Normalized by B02001_001	B01001H_016	Estimate!!Total:!!Male:!!85 years and over	SEX BY AGE (WHITE ALONE, NOT HISPANIC OR LATINO)
F_0-4_WhiteAloneNotHispanic	Percentage of White alone, not Hispanic population of females ages 0 to 4	Normalized by B02001_001	B01001H_018	Estimate!!Total:!!Female:!!Under 5 years	SEX BY AGE (WHITE ALONE, NOT HISPANIC OR LATINO)
F_5-9_WhiteAloneNotHispanic	Percentage of White alone, not Hispanic population of females ages 5 to 9	Normalized by B02001_001	B01001H_019	Estimate!!Total:!!Female:!!5 to 9 years	SEX BY AGE (WHITE ALONE, NOT HISPANIC OR LATINO)
F_10-14_WhiteAloneNotHispanic	Percentage of White alone, not Hispanic population of females ages 10 to 14	Normalized by B02001_001	B01001H_020	Estimate!!Total:!!Female:!!10 to 14 years	SEX BY AGE (WHITE ALONE, NOT HISPANIC OR LATINO)
F_15-17_WhiteAloneNotHispanic	Percentage of White alone, not Hispanic population of females ages 15 to 17	Normalized by B02001_001	B01001H_021	Estimate!!Total:!!Female:!!15 to 17 years	SEX BY AGE (WHITE ALONE, NOT HISPANIC OR LATINO)
F_18-19_WhiteAloneNotHispanic	Percentage of White alone, not Hispanic population of females ages 18 to 19	Normalized by B02001_001	B01001H_022	Estimate!!Total:!!Female:!!18 and 19 years	SEX BY AGE (WHITE ALONE, NOT HISPANIC OR LATINO)
F_20-24_WhiteAloneNotHispanic	Percentage of White alone, not Hispanic population of females ages 20 to 24	Normalized by B02001_001	B01001H_023	Estimate!!Total:!!Female:!!20 to 24 years	SEX BY AGE (WHITE ALONE, NOT HISPANIC OR LATINO)
F_25-29_WhiteAloneNotHispanic	Percentage of White alone, not Hispanic population of females ages 25 to 29	Normalized by B02001_001	B01001H_024	Estimate!!Total:!!Female:!!25 to 29 years	SEX BY AGE (WHITE ALONE, NOT HISPANIC OR LATINO)
F_30-34_WhiteAloneNotHispanic	Percentage of White alone, not Hispanic population of females ages 30 to 34	Normalized by B02001_001	B01001H_025	Estimate!!Total:!!Female:!!30 to 34 years	SEX BY AGE (WHITE ALONE, NOT HISPANIC OR LATINO)
F_35-44_WhiteAloneNotHispanic	Percentage of White alone, not Hispanic population of females ages 35 to 44	Normalized by B02001_001	B01001H_026	Estimate!!Total:!!Female:!!35 to 44 years	SEX BY AGE (WHITE ALONE, NOT HISPANIC OR LATINO)
F_45-54_WhiteAloneNotHispanic	Percentage of White alone, not Hispanic population of females ages 45 to 54	Normalized by B02001_001	B01001H_027	Estimate!!Total:!!Female:!!45 to 54 years	SEX BY AGE (WHITE ALONE, NOT HISPANIC OR LATINO)
F_55-64_WhiteAloneNotHispanic	Percentage of White alone, not Hispanic population of females ages 55 to 64	Normalized by B02001_001	B01001H_028	Estimate!!Total:!!Female:!!55 to 64 years	SEX BY AGE (WHITE ALONE, NOT HISPANIC OR LATINO)
F_65-74_WhiteAloneNotHispanic	Percentage of White alone, not Hispanic population of females ages 65 to 74	Normalized by B02001_001	B01001H_029	Estimate!!Total:!!Female:!!65 to 74 years	SEX BY AGE (WHITE ALONE, NOT HISPANIC OR LATINO)
F_75-84_WhiteAloneNotHispanic	Percentage of White alone, not Hispanic population of females ages 75 to 84	Normalized by B02001_001	B01001H_030	Estimate!!Total:!!Female:!!75 to 84 years	SEX BY AGE (WHITE ALONE, NOT HISPANIC OR LATINO)
F_85plus_WhiteAloneNotHispanic	Percentage of White alone, not Hispanic population of females ages 85 plus	Normalized by B02001_001	B01001H_031	Estimate!!Total:!!Female:!!85 years and over	SEX BY AGE (WHITE ALONE, NOT HISPANIC OR LATINO)
M_0-4_HispanicOrLatino	Percentage of Hispanic or Latino population of males ages 0 to 4	Normalized by B02001_001	B01001I_003	Estimate!!Total:!!Male:!!Under 5 years	SEX BY AGE (HISPANIC OR LATINO)
M_5-9_HispanicOrLatino	Percentage of Hispanic or Latino population of males ages 5 to 9	Normalized by B02001_001	B01001I_004	Estimate!!Total:!!Male:!!5 to 9 years	SEX BY AGE (HISPANIC OR LATINO)
M_10-14_HispanicOrLatino	Percentage of Hispanic or Latino population of males ages 10 to 14	Normalized by B02001_001	B01001I_005	Estimate!!Total:!!Male:!!10 to 14 years	SEX BY AGE (HISPANIC OR LATINO)
M_15-17_HispanicOrLatino	Percentage of Hispanic or Latino population of males ages 15 to 17	Normalized by B02001_001	B01001I_006	Estimate!!Total:!!Male:!!15 to 17 years	SEX BY AGE (HISPANIC OR LATINO)
M_18-19_HispanicOrLatino	Percentage of Hispanic or Latino population of males ages 18 to 19	Normalized by B02001_001	B01001I_007	Estimate!!Total:!!Male:!!18 and 19 years	SEX BY AGE (HISPANIC OR LATINO)
M_20-24_HispanicOrLatino	Percentage of Hispanic or Latino population of males ages 20 to 24	Normalized by B02001_001	B01001I_008	Estimate!!Total:!!Male:!!20 to 24 years	SEX BY AGE (HISPANIC OR LATINO)
M_25-29_HispanicOrLatino	Percentage of Hispanic or Latino population of males ages 25 to 29	Normalized by B02001_001	B01001I_009	Estimate!!Total:!!Male:!!25 to 29 years	SEX BY AGE (HISPANIC OR LATINO)
M_30-34_HispanicOrLatino	Percentage of Hispanic or Latino population of males ages 30 to 34	Normalized by B02001_001	B01001I_010	Estimate!!Total:!!Male:!!30 to 34 years	SEX BY AGE (HISPANIC OR LATINO)
M_35-44_HispanicOrLatino	Percentage of Hispanic or Latino population of males ages 35 to 44	Normalized by B02001_001	B01001I_011	Estimate!!Total:!!Male:!!35 to 44 years	SEX BY AGE (HISPANIC OR LATINO)
M_45-54_HispanicOrLatino	Percentage of Hispanic or Latino population of males ages 45 to 54	Normalized by B02001_001	B01001I_012	Estimate!!Total:!!Male:!!45 to 54 years	SEX BY AGE (HISPANIC OR LATINO)
M_55-64_HispanicOrLatino	Percentage of Hispanic or Latino population of males ages 55 to 64	Normalized by B02001_001	B01001I_013	Estimate!!Total:!!Male:!!55 to 64 years	SEX BY AGE (HISPANIC OR LATINO)
M_65-74_HispanicOrLatino	Percentage of Hispanic or Latino population of males ages 65 to 74	Normalized by B02001_001	B01001I_014	Estimate!!Total:!!Male:!!65 to 74 years	SEX BY AGE (HISPANIC OR LATINO)
M_75-84_HispanicOrLatino	Percentage of Hispanic or Latino population of males ages 75 to 84	Normalized by B02001_001	B01001I_015	Estimate!!Total:!!Male:!!75 to 84 years	SEX BY AGE (HISPANIC OR LATINO)
M_85plus_HispanicOrLatino	Percentage of Hispanic or Latino population of males ages 85 plus	Normalized by B02001_001	B01001I_016	Estimate!!Total:!!Male:!!85 years and over	SEX BY AGE (HISPANIC OR LATINO)
F_0-4_HispanicOrLatino	Percentage of Hispanic or Latino population of females ages 0 to 4	Normalized by B02001_001	B01001I_018	Estimate!!Total:!!Female:!!Under 5 years	SEX BY AGE (HISPANIC OR LATINO)
F_5-9_HispanicOrLatino	Percentage of Hispanic or Latino population of females ages 5 to 9	Normalized by B02001_001	B01001I_019	Estimate!!Total:!!Female:!!5 to 9 years	SEX BY AGE (HISPANIC OR LATINO)
F_10-14_HispanicOrLatino	Percentage of Hispanic or Latino population of females ages 10 to 14	Normalized by B02001_001	B01001I_020	Estimate!!Total:!!Female:!!10 to 14 years	SEX BY AGE (HISPANIC OR LATINO)
F_15-17_HispanicOrLatino	Percentage of Hispanic or Latino population of females ages 15 to 17	Normalized by B02001_001	B01001I_021	Estimate!!Total:!!Female:!!15 to 17 years	SEX BY AGE (HISPANIC OR LATINO)
F_18-19_HispanicOrLatino	Percentage of Hispanic or Latino population of females ages 18 to 19	Normalized by B02001_001	B01001I_022	Estimate!!Total:!!Female:!!18 and 19 years	SEX BY AGE (HISPANIC OR LATINO)
F_20-24_HispanicOrLatino	Percentage of Hispanic or Latino population of females ages 20 to 24	Normalized by B02001_001	B01001I_023	Estimate!!Total:!!Female:!!20 to 24 years	SEX BY AGE (HISPANIC OR LATINO)
F_25-29_HispanicOrLatino	Percentage of Hispanic or Latino population of females ages 25 to 29	Normalized by B02001_001	B01001I_024	Estimate!!Total:!!Female:!!25 to 29 years	SEX BY AGE (HISPANIC OR LATINO)
F_30-34_HispanicOrLatino	Percentage of Hispanic or Latino population of females ages 30 to 34	Normalized by B02001_001	B01001I_025	Estimate!!Total:!!Female:!!30 to 34 years	SEX BY AGE (HISPANIC OR LATINO)
F_35-44_HispanicOrLatino	Percentage of Hispanic or Latino population of females ages 35 to 44	Normalized by B02001_001	B01001I_026	Estimate!!Total:!!Female:!!35 to 44 years	SEX BY AGE (HISPANIC OR LATINO)
F_45-54_HispanicOrLatino	Percentage of Hispanic or Latino population of females ages 45 to 54	Normalized by B02001_001	B01001I_027	Estimate!!Total:!!Female:!!45 to 54 years	SEX BY AGE (HISPANIC OR LATINO)
F_55-64_HispanicOrLatino	Percentage of Hispanic or Latino population of females ages 55 to 64	Normalized by B02001_001	B01001I_028	Estimate!!Total:!!Female:!!55 to 64 years	SEX BY AGE (HISPANIC OR LATINO)
F_65-74_HispanicOrLatino	Percentage of Hispanic or Latino population of females ages 65 to 74	Normalized by B02001_001	B01001I_029	Estimate!!Total:!!Female:!!65 to 74 years	SEX BY AGE (HISPANIC OR LATINO)
F_75-84_HispanicOrLatino	Percentage of Hispanic or Latino population of females ages 75 to 84	Normalized by B02001_001	B01001I_030	Estimate!!Total:!!Female:!!75 to 84 years	SEX BY AGE (HISPANIC OR LATINO)
F_85plus_HispanicOrLatino	Percentage of Hispanic or Latino population of females ages 85 plus	Normalized by B02001_001	B01001I_031	Estimate!!Total:!!Female:!!85 years and over	SEX BY AGE (HISPANIC OR LATINO)
Ancestry_Afghan	Percentage of total population reporting Afghan ancestry	Normalized by B02001_001	B04006_002	Estimate!!Total:!!Afghan	PEOPLE REPORTING ANCESTRY
Ancestry_Albanian	Percentage of total population reporting Albanian ancestry	Normalized by B02001_001	B04006_003	Estimate!!Total:!!Albanian	PEOPLE REPORTING ANCESTRY
Ancestry_Alsatian	Percentage of total population reporting Alsatian ancestry	Normalized by B02001_001	B04006_004	Estimate!!Total:!!Alsatian	PEOPLE REPORTING ANCESTRY
Ancestry_American	Percentage of total population reporting American ancestry	Normalized by B02001_001	B04006_005	Estimate!!Total:!!American	PEOPLE REPORTING ANCESTRY
Ancestry_Arab	Percentage of total population reporting Arabian ancestries	Normalized by B02001_001	B04006_006	Estimate!!Total:!!Arab:	PEOPLE REPORTING ANCESTRY
Ancestry_Arab_Egyptian	Percentage of total population reporting Arab Egyptian ancestry	Normalized by B02001_001	B04006_007	Estimate!!Total:!!Arab:!!Egyptian	PEOPLE REPORTING ANCESTRY
Ancestry_Arab_Iraqi	Percentage of total population reporting Arab Iraqi ancestry	Normalized by B02001_001	B04006_008	Estimate!!Total:!!Arab:!!Iraqi	PEOPLE REPORTING ANCESTRY
Ancestry_Jordanian	Percentage of total population reporting Arab Jordanian ancestry	Normalized by B02001_001	B04006_009	Estimate!!Total:!!Arab:!!Jordanian	PEOPLE REPORTING ANCESTRY
Ancestry_Lebanese	Percentage of total population reporting Arab Lebanese ancestry	Normalized by B02001_001	B04006_010	Estimate!!Total:!!Arab:!!Lebanese	PEOPLE REPORTING ANCESTRY
Ancestry_Moroccan	Percentage of total population reporting Arab Moroccan ancestry	Normalized by B02001_001	B04006_011	Estimate!!Total:!!Arab:!!Moroccan	PEOPLE REPORTING ANCESTRY
Ancestry_Palestinian	Percentage of total population reporting Arab Palestinian ancestry	Normalized by B02001_001	B04006_012	Estimate!!Total:!!Arab:!!Palestinian	PEOPLE REPORTING ANCESTRY
Ancestry_Syrian	Percentage of total population reporting Arab Syrian ancestry	Normalized by B02001_001	B04006_013	Estimate!!Total:!!Arab:!!Syrian	PEOPLE REPORTING ANCESTRY
Ancestry_Arab_Arab	Percentage of total population reporting Arabian ancestry	Normalized by B02001_001	B04006_014	Estimate!!Total:!!Arab:!!Arab	PEOPLE REPORTING ANCESTRY
Ancestry_Arab_OtherArab	Percentage of total population reporting Arabian other Arabian ancestry	Normalized by B02001_001	B04006_015	Estimate!!Total:!!Arab:!!Other Arab	PEOPLE REPORTING ANCESTRY
Ancestry_Armenian	Percentage of total population reporting Armenian ancestry	Normalized by B02001_001	B04006_016	Estimate!!Total:!!Armenian	PEOPLE REPORTING ANCESTRY
Ancestry_AssyrianChaldeanSyriac	Percentage of total population reporting Assyrian, Chaldean, or Syriac ancestry	Normalized by B02001_001	B04006_017	Estimate!!Total:!!Assyrian/Chaldean/Syriac	PEOPLE REPORTING ANCESTRY
Ancestry_Australian	Percentage of total population reporting Australian ancestry	Normalized by B02001_001	B04006_018	Estimate!!Total:!!Australian	PEOPLE REPORTING ANCESTRY
Ancestry_Austrian	Percentage of total population reporting Austrian ancestry	Normalized by B02001_001	B04006_019	Estimate!!Total:!!Austrian	PEOPLE REPORTING ANCESTRY
Ancestry_Basque	Percentage of total population reporting Basque ancestry	Normalized by B02001_001	B04006_020	Estimate!!Total:!!Basque	PEOPLE REPORTING ANCESTRY
Ancestry_Belgian	Percentage of total population reporting Belgian ancestry	Normalized by B02001_001	B04006_021	Estimate!!Total:!!Belgian	PEOPLE REPORTING ANCESTRY
Ancestry_Brazilian	Percentage of total population reporting Brazilian ancestry	Normalized by B02001_001	B04006_022	Estimate!!Total:!!Brazilian	PEOPLE REPORTING ANCESTRY
Ancestry_British	Percentage of total population reporting British ancestry	Normalized by B02001_001	B04006_023	Estimate!!Total:!!British	PEOPLE REPORTING ANCESTRY
Ancestry_Bulgarian	Percentage of total population reporting Bulgarian ancestry	Normalized by B02001_001	B04006_024	Estimate!!Total:!!Bulgarian	PEOPLE REPORTING ANCESTRY
Ancestry_Cajun	Percentage of total population reporting Cajun ancestry	Normalized by B02001_001	B04006_025	Estimate!!Total:!!Cajun	PEOPLE REPORTING ANCESTRY
Ancestry_Canadian	Percentage of total population reporting Canadian ancestry	Normalized by B02001_001	B04006_026	Estimate!!Total:!!Canadian	PEOPLE REPORTING ANCESTRY
Ancestry_CarpathoRusyn	Percentage of total population reporting Carpatho Rusyn ancestry	Normalized by B02001_001	B04006_027	Estimate!!Total:!!Carpatho Rusyn	PEOPLE REPORTING ANCESTRY
Ancestry_Celtic	Percentage of total population reporting Celtic ancestry	Normalized by B02001_001	B04006_028	Estimate!!Total:!!Celtic	PEOPLE REPORTING ANCESTRY
Ancestry_Croatian	Percentage of total population reporting Croatian ancestry	Normalized by B02001_001	B04006_029	Estimate!!Total:!!Croatian	PEOPLE REPORTING ANCESTRY
Ancestry_Cypriot	Percentage of total population reporting Cypriot ancestry	Normalized by B02001_001	B04006_030	Estimate!!Total:!!Cypriot	PEOPLE REPORTING ANCESTRY
Ancestry_Czech	Percentage of total population reporting Czech ancestry	Normalized by B02001_001	B04006_031	Estimate!!Total:!!Czech	PEOPLE REPORTING ANCESTRY
Ancestry_Czechoslovakian	Percentage of total population reporting Czechoslovakian ancestry	Normalized by B02001_001	B04006_032	Estimate!!Total:!!Czechoslovakian	PEOPLE REPORTING ANCESTRY
Ancestry_Danish	Percentage of total population reporting Danish ancestry	Normalized by B02001_001	B04006_033	Estimate!!Total:!!Danish	PEOPLE REPORTING ANCESTRY
Ancestry_Dutch	Percentage of total population reporting Dutch ancestry	Normalized by B02001_001	B04006_034	Estimate!!Total:!!Dutch	PEOPLE REPORTING ANCESTRY
Ancestry_EasternEuropean	Percentage of total population reporting Eastern European ancestry	Normalized by B02001_001	B04006_035	Estimate!!Total:!!Eastern European	PEOPLE REPORTING ANCESTRY
Ancestry_English	Percentage of total population reporting English ancestry	Normalized by B02001_001	B04006_036	Estimate!!Total:!!English	PEOPLE REPORTING ANCESTRY
Ancestry_Estonian	Percentage of total population reporting Estonian ancestry	Normalized by B02001_001	B04006_037	Estimate!!Total:!!Estonian	PEOPLE REPORTING ANCESTRY
Ancestry_European	Percentage of total population reporting European ancestry	Normalized by B02001_001	B04006_038	Estimate!!Total:!!European	PEOPLE REPORTING ANCESTRY
Ancestry_Finnish	Percentage of total population reporting Finnish ancestry	Normalized by B02001_001	B04006_039	Estimate!!Total:!!Finnish	PEOPLE REPORTING ANCESTRY
Ancestry_FrenchNoBasque	Percentage of total population reporting French (except Basque) ancestry	Normalized by B02001_001	B04006_040	Estimate!!Total:!!French (except Basque)	PEOPLE REPORTING ANCESTRY
Ancestry_FrenchCanadian	Percentage of total population reporting French Canadian ancestry	Normalized by B02001_001	B04006_041	Estimate!!Total:!!French Canadian	PEOPLE REPORTING ANCESTRY
Ancestry_German	Percentage of total population reporting German ancestry	Normalized by B02001_001	B04006_042	Estimate!!Total:!!German	PEOPLE REPORTING ANCESTRY
Ancestry_GermanRussian	Percentage of total population reporting German Russian ancestry	Normalized by B02001_001	B04006_043	Estimate!!Total:!!German Russian	PEOPLE REPORTING ANCESTRY
Ancestry_Greek	Percentage of total population reporting Greek ancestry	Normalized by B02001_001	B04006_044	Estimate!!Total:!!Greek	PEOPLE REPORTING ANCESTRY
Ancestry_Guyanese	Percentage of total population reporting Guyanese ancestry	Normalized by B02001_001	B04006_045	Estimate!!Total:!!Guyanese	PEOPLE REPORTING ANCESTRY
Ancestry_Hungarian	Percentage of total population reporting Hungarian ancestry	Normalized by B02001_001	B04006_046	Estimate!!Total:!!Hungarian	PEOPLE REPORTING ANCESTRY
Ancestry_Icelander	Percentage of total population reporting Icelander ancestry	Normalized by B02001_001	B04006_047	Estimate!!Total:!!Icelander	PEOPLE REPORTING ANCESTRY
Ancestry_Iranian	Percentage of total population reporting Iranian ancestry	Normalized by B02001_001	B04006_048	Estimate!!Total:!!Iranian	PEOPLE REPORTING ANCESTRY
Ancestry_Irish	Percentage of total population reporting Irish ancestry	Normalized by B02001_001	B04006_049	Estimate!!Total:!!Irish	PEOPLE REPORTING ANCESTRY
Ancestry_Israeli	Percentage of total population reporting Israeli ancestry	Normalized by B02001_001	B04006_050	Estimate!!Total:!!Israeli	PEOPLE REPORTING ANCESTRY
Ancestry_Italian	Percentage of total population reporting Italian ancestry	Normalized by B02001_001	B04006_051	Estimate!!Total:!!Italian	PEOPLE REPORTING ANCESTRY
Ancestry_Latvian	Percentage of total population reporting Latvian ancestry	Normalized by B02001_001	B04006_052	Estimate!!Total:!!Latvian	PEOPLE REPORTING ANCESTRY
Ancestry_Lithuanian	Percentage of total population reporting Lithuanian ancestry	Normalized by B02001_001	B04006_053	Estimate!!Total:!!Lithuanian	PEOPLE REPORTING ANCESTRY
Ancestry_Luxembourger	Percentage of total population reporting Luxembourger ancestry	Normalized by B02001_001	B04006_054	Estimate!!Total:!!Luxembourger	PEOPLE REPORTING ANCESTRY
Ancestry_Macedonian	Percentage of total population reporting Macedonian ancestry	Normalized by B02001_001	B04006_055	Estimate!!Total:!!Macedonian	PEOPLE REPORTING ANCESTRY
Ancestry_Maltese	Percentage of total population reporting Maltese ancestry	Normalized by B02001_001	B04006_056	Estimate!!Total:!!Maltese	PEOPLE REPORTING ANCESTRY
Ancestry_NewZealander	Percentage of total population reporting New Zealander ancestry	Normalized by B02001_001	B04006_057	Estimate!!Total:!!New Zealander	PEOPLE REPORTING ANCESTRY
Ancestry_NorthernEuropean	Percentage of total population reporting Northern European ancestry	Normalized by B02001_001	B04006_058	Estimate!!Total:!!Northern European	PEOPLE REPORTING ANCESTRY
Ancestry_Norwegian	Percentage of total population reporting Norwegian ancestry	Normalized by B02001_001	B04006_059	Estimate!!Total:!!Norwegian	PEOPLE REPORTING ANCESTRY
Ancestry_PennsylvaniaGerman	Percentage of total population reporting Pennsylvania German ancestry	Normalized by B02001_001	B04006_060	Estimate!!Total:!!Pennsylvania German	PEOPLE REPORTING ANCESTRY
Ancestry_Polish	Percentage of total population reporting Polish ancestry	Normalized by B02001_001	B04006_061	Estimate!!Total:!!Polish	PEOPLE REPORTING ANCESTRY
Ancestry_Portuguese	Percentage of total population reporting Portuguese ancestry	Normalized by B02001_001	B04006_062	Estimate!!Total:!!Portuguese	PEOPLE REPORTING ANCESTRY
Ancestry_Romanian	Percentage of total population reporting Romanian ancestry	Normalized by B02001_001	B04006_063	Estimate!!Total:!!Romanian	PEOPLE REPORTING ANCESTRY
Ancestry_Russian	Percentage of total population reporting Russian ancestry	Normalized by B02001_001	B04006_064	Estimate!!Total:!!Russian	PEOPLE REPORTING ANCESTRY
Ancestry_Scandinavian	Percentage of total population reporting Scandinavian ancestry	Normalized by B02001_001	B04006_065	Estimate!!Total:!!Scandinavian	PEOPLE REPORTING ANCESTRY
Ancestry_ScotchIrish	Percentage of total population reporting Scotch Irish ancestry	Normalized by B02001_001	B04006_066	Estimate!!Total:!!Scotch-Irish	PEOPLE REPORTING ANCESTRY
Ancestry_Scottish	Percentage of total population reporting Scottish ancestry	Normalized by B02001_001	B04006_067	Estimate!!Total:!!Scottish	PEOPLE REPORTING ANCESTRY
Ancestry_Serbain	Percentage of total population reporting Serbian ancestry	Normalized by B02001_001	B04006_068	Estimate!!Total:!!Serbian	PEOPLE REPORTING ANCESTRY
Ancestry_Slavic	Percentage of total population reporting Slavic ancestry	Normalized by B02001_001	B04006_069	Estimate!!Total:!!Slavic	PEOPLE REPORTING ANCESTRY
Ancestry_Slovak	Percentage of total population reporting Slovak ancestry	Normalized by B02001_001	B04006_070	Estimate!!Total:!!Slovak	PEOPLE REPORTING ANCESTRY
Ancestry_Slovene	Percentage of total population reporting Slovene ancestry	Normalized by B02001_001	B04006_071	Estimate!!Total:!!Slovene	PEOPLE REPORTING ANCESTRY
Ancestry_SovietUnion	Percentage of total population reporting Soviet Union ancestry	Normalized by B02001_001	B04006_072	Estimate!!Total:!!Soviet Union	PEOPLE REPORTING ANCESTRY
Ancestry_SubsaharanAfrican	Percentage of total population reporting Subsaharan African ancestries	Normalized by B02001_001	B04006_073	Estimate!!Total:!!Subsaharan African:	PEOPLE REPORTING ANCESTRY
Ancestry_SubsaharanAfrican_CapeVerdean	Percentage of total population reporting Subsaharan Africa Cape Verdean ancestry	Normalized by B02001_001	B04006_074	Estimate!!Total:!!Subsaharan African:!!Cape Verdean	PEOPLE REPORTING ANCESTRY
Ancestry_SubsaharanAfrican_Ethiopian	Percentage of total population reporting Subsaharan Africa Ethiopian ancestry	Normalized by B02001_001	B04006_075	Estimate!!Total:!!Subsaharan African:!!Ethiopian	PEOPLE REPORTING ANCESTRY
Ancestry_SubsaharanAfrican_Ghanaian	Percentage of total population reporting Subsaharan Africa Ghanaian ancestry	Normalized by B02001_001	B04006_076	Estimate!!Total:!!Subsaharan African:!!Ghanaian	PEOPLE REPORTING ANCESTRY
Ancestry_SubsaharanAfrican_Kenyan	Percentage of total population reporting Subsaharan Africa Kenyan ancestry	Normalized by B02001_001	B04006_077	Estimate!!Total:!!Subsaharan African:!!Kenyan	PEOPLE REPORTING ANCESTRY
Ancestry_SubsaharanAfrican_Liberian	Percentage of total population reporting Subsaharan Africa Liberian ancestry	Normalized by B02001_001	B04006_078	Estimate!!Total:!!Subsaharan African:!!Liberian	PEOPLE REPORTING ANCESTRY
Ancestry_SubsaharanAfrican_Nigerian	Percentage of total population reporting Subsaharan Africa Nigerian ancestry	Normalized by B02001_001	B04006_079	Estimate!!Total:!!Subsaharan African:!!Nigerian	PEOPLE REPORTING ANCESTRY
Ancestry_SubsaharanAfrican_Senegalese	Percentage of total population reporting Subsaharan Africa Senegalese ancestry	Normalized by B02001_001	B04006_080	Estimate!!Total:!!Subsaharan African:!!Senegalese	PEOPLE REPORTING ANCESTRY
Ancestry_SubsaharanAfrican_SierraLeonean	Percentage of total population reporting Subsaharan Africa Sierra Leonean ancestry	Normalized by B02001_001	B04006_081	Estimate!!Total:!!Subsaharan African:!!Sierra Leonean	PEOPLE REPORTING ANCESTRY
Ancestry_SubsaharanAfrican_Somali	Percentage of total population reporting Subsaharan Africa Somali ancestry	Normalized by B02001_001	B04006_082	Estimate!!Total:!!Subsaharan African:!!Somali	PEOPLE REPORTING ANCESTRY
Ancestry_SubsaharanAfrican_SouthAfrican	Percentage of total population reporting Subsaharan Africa South African ancestry	Normalized by B02001_001	B04006_083	Estimate!!Total:!!Subsaharan African:!!South African	PEOPLE REPORTING ANCESTRY
Ancestry_SubsaharanAfrican_Sudanese	Percentage of total population reporting Subsaharan Africa Sudanese ancestry	Normalized by B02001_001	B04006_084	Estimate!!Total:!!Subsaharan African:!!Sudanese	PEOPLE REPORTING ANCESTRY
Ancestry_SubsaharanAfrican_Ugandan	Percentage of total population reporting Subsaharan Africa Ugandan ancestry	Normalized by B02001_001	B04006_085	Estimate!!Total:!!Subsaharan African:!!Ugandan	PEOPLE REPORTING ANCESTRY
Ancestry_SubsaharanAfrican_Zimbabwean	Percentage of total population reporting Subsaharan Africa Zimbabwean ancestry	Normalized by B02001_001	B04006_086	Estimate!!Total:!!Subsaharan African:!!Zimbabwean	PEOPLE REPORTING ANCESTRY
Ancestry_SubsaharanAfrican_African	Percentage of total population reporting Subsaharan Africa African ancestry	Normalized by B02001_001	B04006_087	Estimate!!Total:!!Subsaharan African:!!African	PEOPLE REPORTING ANCESTRY
Ancestry_SubsaharanAfrican_OtherSubsaharan	Percentage of total population reporting Subsaharan African other Subsaharan African ancestry	Normalized by B02001_001	B04006_088	Estimate!!Total:!!Subsaharan African:!!Other Subsaharan African	PEOPLE REPORTING ANCESTRY
Ancestry_Swedish	Percentage of total population reporting Swedish ancestry	Normalized by B02001_001	B04006_089	Estimate!!Total:!!Swedish	PEOPLE REPORTING ANCESTRY
Ancestry_Swiss	Percentage of total population reporting Swiss ancestry	Normalized by B02001_001	B04006_090	Estimate!!Total:!!Swiss	PEOPLE REPORTING ANCESTRY
Ancestry_Turkish	Percentage of total population reporting Turkish ancestry	Normalized by B02001_001	B04006_091	Estimate!!Total:!!Turkish	PEOPLE REPORTING ANCESTRY
Ancestry_Ukrainian	Percentage of total population reporting Ukrainian ancestry	Normalized by B02001_001	B04006_092	Estimate!!Total:!!Ukrainian	PEOPLE REPORTING ANCESTRY
Ancestry_Welsh	Percentage of total population reporting Welsh ancestry	Normalized by B02001_001	B04006_093	Estimate!!Total:!!Welsh	PEOPLE REPORTING ANCESTRY
Ancestry_WestIndianNoHisp	Percentage of total population reporting West Indian (except Hispanic groups) ancestries	Normalized by B02001_001	B04006_094	Estimate!!Total:!!West Indian (except Hispanic groups):	PEOPLE REPORTING ANCESTRY
Ancestry_WestIndianNoHisp_Bahamian	Percentage of total population reporting West Indian (except Hispanic groups) Bahamian ancestry	Normalized by B02001_001	B04006_095	Estimate!!Total:!!West Indian (except Hispanic groups):!!Bahamian	PEOPLE REPORTING ANCESTRY
Ancestry_WestIndianNoHisp_Barbadian	Percentage of total population reporting West Indian (except Hispanic groups) Barbadian ancestry	Normalized by B02001_001	B04006_096	Estimate!!Total:!!West Indian (except Hispanic groups):!!Barbadian	PEOPLE REPORTING ANCESTRY
Ancestry_WestIndianNoHisp_Belizean	Percentage of total population reporting West Indian (except Hispanic groups) Belizean ancestry	Normalized by B02001_001	B04006_097	Estimate!!Total:!!West Indian (except Hispanic groups):!!Belizean	PEOPLE REPORTING ANCESTRY
Ancestry_WestIndianNoHisp_Bermudan	Percentage of total population reporting West Indian (except Hispanic groups) Bermudan ancestry	Normalized by B02001_001	B04006_098	Estimate!!Total:!!West Indian (except Hispanic groups):!!Bermudan	PEOPLE REPORTING ANCESTRY
Ancestry_WestIndianNoHisp_BritishWestIndian	Percentage of total population reporting West Indian (except Hispanic groups) British West Indian ancestry	Normalized by B02001_001	B04006_099	Estimate!!Total:!!West Indian (except Hispanic groups):!!British West Indian	PEOPLE REPORTING ANCESTRY
Ancestry_WestIndianNoHisp_DutchWestIndian	Percentage of total population reporting West Indian (except Hispanic groups) Dutch West Indian ancestry	Normalized by B02001_001	B04006_100	Estimate!!Total:!!West Indian (except Hispanic groups):!!Dutch West Indian	PEOPLE REPORTING ANCESTRY
Ancestry_WestIndianNoHisp_Haitian	Percentage of total population reporting West Indian (except Hispanic groups) Haitian ancestry	Normalized by B02001_001	B04006_101	Estimate!!Total:!!West Indian (except Hispanic groups):!!Haitian	PEOPLE REPORTING ANCESTRY
Ancestry_WestIndianNoHisp_Jamaican	Percentage of total population reporting West Indian (except Hispanic groups) Jamaican ancestry	Normalized by B02001_001	B04006_102	Estimate!!Total:!!West Indian (except Hispanic groups):!!Jamaican	PEOPLE REPORTING ANCESTRY
Ancestry_WestIndianNoHisp_TrinidadianandTobagonian	Percentage of total population reporting West Indian (except Hispanic groups) Trinidadian and Tobagonian ancestry	Normalized by B02001_001	B04006_103	Estimate!!Total:!!West Indian (except Hispanic groups):!!Trinidadian and Tobagonian	PEOPLE REPORTING ANCESTRY
Ancestry_WestIndianNoHisp_USVirginIslander	Percentage of total population reporting West Indian (except Hispanic groups) US Virgin Islander ancestry	Normalized by B02001_001	B04006_104	Estimate!!Total:!!West Indian (except Hispanic groups):!!U.S. Virgin Islander	PEOPLE REPORTING ANCESTRY
Ancestry_WestIndianNoHisp_WestIndian	Percentage of total population reporting West Indian (except Hispanic groups) ancestry	Normalized by B02001_001	B04006_105	Estimate!!Total:!!West Indian (except Hispanic groups):!!West Indian	PEOPLE REPORTING ANCESTRY
Ancestry_WestIndianNoHisp_OtherWestIndian	Percentage of total population reporting West Indian other West Indian (except Hispanic groups) ancestry	Normalized by B02001_001	B04006_106	Estimate!!Total:!!West Indian (except Hispanic groups):!!Other West Indian	PEOPLE REPORTING ANCESTRY
Ancestry_Yugoslavian	Percentage of total population reporting Yugoslavian ancestry	Normalized by B02001_001	B04006_107	Estimate!!Total:!!Yugoslavian	PEOPLE REPORTING ANCESTRY
Ancestry_Other	Percentage of total population reporting other ancestry	Normalized by B02001_001	B04006_108	Estimate!!Total:!!Other groups	PEOPLE REPORTING ANCESTRY
Ancestry_UnclassifiedorNotReported	Percentage of total population reporting unclassified ancestry or did not report	Normalized by B02001_001	B04006_109	Estimate!!Total:!!Unclassified or not reported	PEOPLE REPORTING ANCESTRY
Citizen_BornUS	Percentage of total population that is a U.S. citizen, born in the United States	Normalized by B02001_001	B05001_002	Estimate!!Total:!!U.S. citizen, born in the United States	NATIVITY AND CITIZENSHIP STATUS IN THE UNITED STATES
Citizen_BornPRorTerr	Percentage of total population that is a U.S. citizen, born in Puerto Rico or U.S. Island Areas	Normalized by B02001_001	B05001_003	Estimate!!Total:!!U.S. citizen, born in Puerto Rico or U.S. Island Areas	NATIVITY AND CITIZENSHIP STATUS IN THE UNITED STATES
Citizen_BornAbroad	Percentage of total population that is a U.S. citizen, born abroad of American parent(s)	Normalized by B02001_001	B05001_004	Estimate!!Total:!!U.S. citizen, born abroad of American parent(s)	NATIVITY AND CITIZENSHIP STATUS IN THE UNITED STATES
Citizen_Naturalized	Percentage of total population that is a U.S. citizen by naturalization	Normalized by B02001_001	B05001_005	Estimate!!Total:!!U.S. citizen by naturalization	NATIVITY AND CITIZENSHIP STATUS IN THE UNITED STATES
Citizen_NotCitizen	Percentage of total population that is a not a U.S. citizen	Normalized by B02001_001	B05001_006	Estimate!!Total:!!Not a U.S. citizen	NATIVITY AND CITIZENSHIP STATUS IN THE UNITED STATES
Naturalized_2015orlater	Percentage of naturalized citizens that were naturalized 2015 or later	Normalized by B05001_005	B05011_004	Estimate!!Total:!!Naturalized citizens:!!Naturalized 2015 or later	PERIOD OF NATURALIZATION
Naturalized_2010-2014	Percentage of naturalized citizens that were naturalized between 2010 and 2014	Normalized by B05001_005	B05011_005	Estimate!!Total:!!Naturalized citizens:!!Naturalized 2010 to 2014	PERIOD OF NATURALIZATION
Naturalized_2005-2009	Percentage of naturalized citizens that were naturalized between 2005 and 2009	Normalized by B05001_005	B05011_006	Estimate!!Total:!!Naturalized citizens:!!Naturalized 2005 to 2009	PERIOD OF NATURALIZATION
Naturalized_2000-2004	Percentage of naturalized citizens that were naturalized between 2000 and 2004	Normalized by B05001_005	B05011_007	Estimate!!Total:!!Naturalized citizens:!!Naturalized 2000 to 2004	PERIOD OF NATURALIZATION
Naturalized_1995-1999	Percentage of naturalized citizens that were naturalized between 1995 and 1999	Normalized by B05001_005	B05011_008	Estimate!!Total:!!Naturalized citizens:!!Naturalized 1995 to 1999	PERIOD OF NATURALIZATION
Naturalized_1990-1994	Percentage of naturalized citizens that were naturalized between 1990 and 1994	Normalized by B05001_005	B05011_009	Estimate!!Total:!!Naturalized citizens:!!Naturalized 1990 to 1994	PERIOD OF NATURALIZATION
Naturalized_Before1990	Percentage of naturalized citizens that were naturalized before 1990	Normalized by B05001_005	B05011_010	Estimate!!Total:!!Naturalized citizens:!!Naturalized before 1990	PERIOD OF NATURALIZATION
GeographicMobility_1-4years	Percentage of total population between the ages of 1 and 4	Normalized by B02001_001	B07001_002	Estimate!!Total:!!1 to 4 years	GEOGRAPHICAL MOBILITY IN THE PAST YEAR BY AGE FOR CURRENT RESIDENCE IN THE UNITED STATES
GeographicMobility_5-17years	Percentage of total population between the ages of 5 and 17	Normalized by B02001_001	B07001_003	Estimate!!Total:!!5 to 17 years	GEOGRAPHICAL MOBILITY IN THE PAST YEAR BY AGE FOR CURRENT RESIDENCE IN THE UNITED STATES
GeographicMobility_18-19years	Percentage of total population between the ages of 18 and 19	Normalized by B02001_001	B07001_004	Estimate!!Total:!!18 and 19 years	GEOGRAPHICAL MOBILITY IN THE PAST YEAR BY AGE FOR CURRENT RESIDENCE IN THE UNITED STATES
GeographicMobility_20-24years	Percentage of total population between the ages of 20 and 24	Normalized by B02001_001	B07001_005	Estimate!!Total:!!20 to 24 years	GEOGRAPHICAL MOBILITY IN THE PAST YEAR BY AGE FOR CURRENT RESIDENCE IN THE UNITED STATES
GeographicMobility_25-29years	Percentage of total population between the ages of 25 and 29	Normalized by B02001_001	B07001_006	Estimate!!Total:!!25 to 29 years	GEOGRAPHICAL MOBILITY IN THE PAST YEAR BY AGE FOR CURRENT RESIDENCE IN THE UNITED STATES
GeographicMobility_30-34years	Percentage of total population between the ages of 30 and 34	Normalized by B02001_001	B07001_007	Estimate!!Total:!!30 to 34 years	GEOGRAPHICAL MOBILITY IN THE PAST YEAR BY AGE FOR CURRENT RESIDENCE IN THE UNITED STATES
GeographicMobility_35-39years	Percentage of total population between the ages of 35 and 39	Normalized by B02001_001	B07001_008	Estimate!!Total:!!35 to 39 years	GEOGRAPHICAL MOBILITY IN THE PAST YEAR BY AGE FOR CURRENT RESIDENCE IN THE UNITED STATES
GeographicMobility_40-44years	Percentage of total population between the ages of 40 and 44	Normalized by B02001_001	B07001_009	Estimate!!Total:!!40 to 44 years	GEOGRAPHICAL MOBILITY IN THE PAST YEAR BY AGE FOR CURRENT RESIDENCE IN THE UNITED STATES
GeographicMobility_45-49years	Percentage of total population between the ages of 45 and 49	Normalized by B02001_001	B07001_010	Estimate!!Total:!!45 to 49 years	GEOGRAPHICAL MOBILITY IN THE PAST YEAR BY AGE FOR CURRENT RESIDENCE IN THE UNITED STATES
GeographicMobility_50-54years	Percentage of total population between the ages of 50 and 54	Normalized by B02001_001	B07001_011	Estimate!!Total:!!50 to 54 years	GEOGRAPHICAL MOBILITY IN THE PAST YEAR BY AGE FOR CURRENT RESIDENCE IN THE UNITED STATES
GeographicMobility_55-59years	Percentage of total population between the ages of 55 and 59	Normalized by B02001_001	B07001_012	Estimate!!Total:!!55 to 59 years	GEOGRAPHICAL MOBILITY IN THE PAST YEAR BY AGE FOR CURRENT RESIDENCE IN THE UNITED STATES
GeographicMobility_60-64years	Percentage of total population between the ages of 60 and 64	Normalized by B02001_001	B07001_013	Estimate!!Total:!!60 to 64 years	GEOGRAPHICAL MOBILITY IN THE PAST YEAR BY AGE FOR CURRENT RESIDENCE IN THE UNITED STATES
GeographicMobility_65-69years	Percentage of total population between the ages of 65 and 69	Normalized by B02001_001	B07001_014	Estimate!!Total:!!65 to 69 years	GEOGRAPHICAL MOBILITY IN THE PAST YEAR BY AGE FOR CURRENT RESIDENCE IN THE UNITED STATES
GeographicMobility_70-74years	Percentage of total population between the ages of 70 and 74	Normalized by B02001_001	B07001_015	Estimate!!Total:!!70 to 74 years	GEOGRAPHICAL MOBILITY IN THE PAST YEAR BY AGE FOR CURRENT RESIDENCE IN THE UNITED STATES
GeographicMobility_75yearsandolder	Percentage of total population 75 years and older	Normalized by B02001_001	B07001_016	Estimate!!Total:!!75 years and over	GEOGRAPHICAL MOBILITY IN THE PAST YEAR BY AGE FOR CURRENT RESIDENCE IN THE UNITED STATES
GeographicMobility_SameHouse_1-4years	Percentage of total population between the ages of 1 and 4 who did not move in the last year	Normalized by B02001_001	B07001_018	Estimate!!Total:!!Same house 1 year ago:!!1 to 4 years	GEOGRAPHICAL MOBILITY IN THE PAST YEAR BY AGE FOR CURRENT RESIDENCE IN THE UNITED STATES
GeographicMobility_SameHouse_5-17years	Percentage of total population between the ages of 5 and 17 who did not move in the last year	Normalized by B02001_001	B07001_019	Estimate!!Total:!!Same house 1 year ago:!!5 to 17 years	GEOGRAPHICAL MOBILITY IN THE PAST YEAR BY AGE FOR CURRENT RESIDENCE IN THE UNITED STATES
GeographicMobility_SameHouse_18-19years	Percentage of total population between the ages of 18 and 19 who did not move in the last year	Normalized by B02001_001	B07001_020	Estimate!!Total:!!Same house 1 year ago:!!18 and 19 years	GEOGRAPHICAL MOBILITY IN THE PAST YEAR BY AGE FOR CURRENT RESIDENCE IN THE UNITED STATES
GeographicMobility_SameHouse_20-24years	Percentage of total population between the ages of 20 and 24 who did not move in the last year	Normalized by B02001_001	B07001_021	Estimate!!Total:!!Same house 1 year ago:!!20 to 24 years	GEOGRAPHICAL MOBILITY IN THE PAST YEAR BY AGE FOR CURRENT RESIDENCE IN THE UNITED STATES
GeographicMobility_SameHouse_25-29years	Percentage of total population between the ages of 25 and 29 who did not move in the last year	Normalized by B02001_001	B07001_022	Estimate!!Total:!!Same house 1 year ago:!!25 to 29 years	GEOGRAPHICAL MOBILITY IN THE PAST YEAR BY AGE FOR CURRENT RESIDENCE IN THE UNITED STATES
GeographicMobility_SameHouse_30-34years	Percentage of total population between the ages of 30 and 34 who did not move in the last year	Normalized by B02001_001	B07001_023	Estimate!!Total:!!Same house 1 year ago:!!30 to 34 years	GEOGRAPHICAL MOBILITY IN THE PAST YEAR BY AGE FOR CURRENT RESIDENCE IN THE UNITED STATES
GeographicMobility_SameHouse_35-39years	Percentage of total population between the ages of 35 and 39 who did not move in the last year	Normalized by B02001_001	B07001_024	Estimate!!Total:!!Same house 1 year ago:!!35 to 39 years	GEOGRAPHICAL MOBILITY IN THE PAST YEAR BY AGE FOR CURRENT RESIDENCE IN THE UNITED STATES
GeographicMobility_SameHouse_40-44years	Percentage of total population between the ages of 40 and 44 who did not move in the last year	Normalized by B02001_001	B07001_025	Estimate!!Total:!!Same house 1 year ago:!!40 to 44 years	GEOGRAPHICAL MOBILITY IN THE PAST YEAR BY AGE FOR CURRENT RESIDENCE IN THE UNITED STATES
GeographicMobility_SameHouse_45-49years	Percentage of total population between the ages of 45 and 49 who did not move in the last year	Normalized by B02001_001	B07001_026	Estimate!!Total:!!Same house 1 year ago:!!45 to 49 years	GEOGRAPHICAL MOBILITY IN THE PAST YEAR BY AGE FOR CURRENT RESIDENCE IN THE UNITED STATES
GeographicMobility_SameHouse_50-54years	Percentage of total population between the ages of 50 and 54 who did not move in the last year	Normalized by B02001_001	B07001_027	Estimate!!Total:!!Same house 1 year ago:!!50 to 54 years	GEOGRAPHICAL MOBILITY IN THE PAST YEAR BY AGE FOR CURRENT RESIDENCE IN THE UNITED STATES
GeographicMobility_SameHouse_55-59years	Percentage of total population between the ages of 55 and 59 who did not move in the last year	Normalized by B02001_001	B07001_028	Estimate!!Total:!!Same house 1 year ago:!!55 to 59 years	GEOGRAPHICAL MOBILITY IN THE PAST YEAR BY AGE FOR CURRENT RESIDENCE IN THE UNITED STATES
GeographicMobility_SameHouse_60-64years	Percentage of total population between the ages of 60 and 64 who did not move in the last year	Normalized by B02001_001	B07001_029	Estimate!!Total:!!Same house 1 year ago:!!60 to 64 years	GEOGRAPHICAL MOBILITY IN THE PAST YEAR BY AGE FOR CURRENT RESIDENCE IN THE UNITED STATES
GeographicMobility_SameHouse_65-69years	Percentage of total population between the ages of 65 and 69 who did not move in the last year	Normalized by B02001_001	B07001_030	Estimate!!Total:!!Same house 1 year ago:!!65 to 69 years	GEOGRAPHICAL MOBILITY IN THE PAST YEAR BY AGE FOR CURRENT RESIDENCE IN THE UNITED STATES
GeographicMobility_SameHouse_70-74years	Percentage of total population between the ages of 70 and 74 who did not move in the last year	Normalized by B02001_001	B07001_031	Estimate!!Total:!!Same house 1 year ago:!!70 to 74 years	GEOGRAPHICAL MOBILITY IN THE PAST YEAR BY AGE FOR CURRENT RESIDENCE IN THE UNITED STATES
GeographicMobility_SameHouse_75yearsandolder	Percentage of total population 75 years and older who did not move in the last year	Normalized by B02001_001	B07001_032	Estimate!!Total:!!Same house 1 year ago:!!75 years and over	GEOGRAPHICAL MOBILITY IN THE PAST YEAR BY AGE FOR CURRENT RESIDENCE IN THE UNITED STATES
GeographicMobility_MovedWithinCounty_1-4years	Percentage of total population between the ages of 1 and 4 who moved within the county in the last year	Normalized by B02001_001	B07001_034	Estimate!!Total:!!Moved within same county:!!1 to 4 years	GEOGRAPHICAL MOBILITY IN THE PAST YEAR BY AGE FOR CURRENT RESIDENCE IN THE UNITED STATES
GeographicMobility_MovedWithinCounty_5-17years	Percentage of total population between the ages of 5 and 17 who moved within the county in the last year	Normalized by B02001_001	B07001_035	Estimate!!Total:!!Moved within same county:!!5 to 17 years	GEOGRAPHICAL MOBILITY IN THE PAST YEAR BY AGE FOR CURRENT RESIDENCE IN THE UNITED STATES
GeographicMobility_MovedWithinCounty_18-19years	Percentage of total population between the ages of 18 and 19 who moved within the county in the last year	Normalized by B02001_001	B07001_036	Estimate!!Total:!!Moved within same county:!!18 and 19 years	GEOGRAPHICAL MOBILITY IN THE PAST YEAR BY AGE FOR CURRENT RESIDENCE IN THE UNITED STATES
GeographicMobility_MovedWithinCounty_20-24years	Percentage of total population between the ages of 20 and 24 who moved within the county in the last year	Normalized by B02001_001	B07001_037	Estimate!!Total:!!Moved within same county:!!20 to 24 years	GEOGRAPHICAL MOBILITY IN THE PAST YEAR BY AGE FOR CURRENT RESIDENCE IN THE UNITED STATES
GeographicMobility_MovedWithinCounty_25-29years	Percentage of total population between the ages of 25 and 29 who moved within the county in the last year	Normalized by B02001_001	B07001_038	Estimate!!Total:!!Moved within same county:!!25 to 29 years	GEOGRAPHICAL MOBILITY IN THE PAST YEAR BY AGE FOR CURRENT RESIDENCE IN THE UNITED STATES
GeographicMobility_MovedWithinCounty_30-34years	Percentage of total population between the ages of 30 and 34 who moved within the county in the last year	Normalized by B02001_001	B07001_039	Estimate!!Total:!!Moved within same county:!!30 to 34 years	GEOGRAPHICAL MOBILITY IN THE PAST YEAR BY AGE FOR CURRENT RESIDENCE IN THE UNITED STATES
GeographicMobility_MovedWithinCounty_35-39years	Percentage of total population between the ages of 35 and 39 who moved within the county in the last year	Normalized by B02001_001	B07001_040	Estimate!!Total:!!Moved within same county:!!35 to 39 years	GEOGRAPHICAL MOBILITY IN THE PAST YEAR BY AGE FOR CURRENT RESIDENCE IN THE UNITED STATES
GeographicMobility_MovedWithinCounty_40-44years	Percentage of total population between the ages of 40 and 44 who moved within the county in the last year	Normalized by B02001_001	B07001_041	Estimate!!Total:!!Moved within same county:!!40 to 44 years	GEOGRAPHICAL MOBILITY IN THE PAST YEAR BY AGE FOR CURRENT RESIDENCE IN THE UNITED STATES
GeographicMobility_MovedWithinCounty_45-49years	Percentage of total population between the ages of 45 and 49 who moved within the county in the last year	Normalized by B02001_001	B07001_042	Estimate!!Total:!!Moved within same county:!!45 to 49 years	GEOGRAPHICAL MOBILITY IN THE PAST YEAR BY AGE FOR CURRENT RESIDENCE IN THE UNITED STATES
GeographicMobility_MovedWithinCounty_50-54years	Percentage of total population between the ages of 50 and 54 who moved within the county in the last year	Normalized by B02001_001	B07001_043	Estimate!!Total:!!Moved within same county:!!50 to 54 years	GEOGRAPHICAL MOBILITY IN THE PAST YEAR BY AGE FOR CURRENT RESIDENCE IN THE UNITED STATES
GeographicMobility_MovedWithinCounty_55-59years	Percentage of total population between the ages of 55 and 59 who moved within the county in the last year	Normalized by B02001_001	B07001_044	Estimate!!Total:!!Moved within same county:!!55 to 59 years	GEOGRAPHICAL MOBILITY IN THE PAST YEAR BY AGE FOR CURRENT RESIDENCE IN THE UNITED STATES
GeographicMobility_MovedWithinCounty_60-64years	Percentage of total population between the ages of 60 and 64 who moved within the county in the last year	Normalized by B02001_001	B07001_045	Estimate!!Total:!!Moved within same county:!!60 to 64 years	GEOGRAPHICAL MOBILITY IN THE PAST YEAR BY AGE FOR CURRENT RESIDENCE IN THE UNITED STATES
GeographicMobility_MovedWithinCounty_65-69years	Percentage of total population between the ages of 65 and 69 who moved within the county in the last year	Normalized by B02001_001	B07001_046	Estimate!!Total:!!Moved within same county:!!65 to 69 years	GEOGRAPHICAL MOBILITY IN THE PAST YEAR BY AGE FOR CURRENT RESIDENCE IN THE UNITED STATES
GeographicMobility_MovedWithinCounty_70-74years	Percentage of total population between the ages of 70 and 74 who moved within the county in the last year	Normalized by B02001_001	B07001_047	Estimate!!Total:!!Moved within same county:!!70 to 74 years	GEOGRAPHICAL MOBILITY IN THE PAST YEAR BY AGE FOR CURRENT RESIDENCE IN THE UNITED STATES
GeographicMobility_MovedWithinCounty_75yearsandolder	Percentage of total population 75 years and older who moved within the county in the last year	Normalized by B02001_001	B07001_048	Estimate!!Total:!!Moved within same county:!!75 years and over	GEOGRAPHICAL MOBILITY IN THE PAST YEAR BY AGE FOR CURRENT RESIDENCE IN THE UNITED STATES
GeographicMobility_MovedDifferentCountyWithinState_1-4years	Percentage of total population between the ages of 1 and 4 who moved to a different county within the same state within the last year	Normalized by B02001_001	B07001_050	Estimate!!Total:!!Moved from different county within same state:!!1 to 4 years	GEOGRAPHICAL MOBILITY IN THE PAST YEAR BY AGE FOR CURRENT RESIDENCE IN THE UNITED STATES
GeographicMobility_MovedDifferentCountyWithinState_5-17years	Percentage of total population between the ages of 5 and 17 who moved to a different county within the same state within the last year	Normalized by B02001_001	B07001_051	Estimate!!Total:!!Moved from different county within same state:!!5 to 17 years	GEOGRAPHICAL MOBILITY IN THE PAST YEAR BY AGE FOR CURRENT RESIDENCE IN THE UNITED STATES
GeographicMobility_MovedDifferentCountyWithinState_18-19years	Percentage of total population between the ages of 18 and 19 who moved to a different county within the same state within the last year	Normalized by B02001_001	B07001_052	Estimate!!Total:!!Moved from different county within same state:!!18 and 19 years	GEOGRAPHICAL MOBILITY IN THE PAST YEAR BY AGE FOR CURRENT RESIDENCE IN THE UNITED STATES
GeographicMobility_MovedDifferentCountyWithinState_20-24years	Percentage of total population between the ages of 20 and 24 who moved to a different county within the same state within the last year	Normalized by B02001_001	B07001_053	Estimate!!Total:!!Moved from different county within same state:!!20 to 24 years	GEOGRAPHICAL MOBILITY IN THE PAST YEAR BY AGE FOR CURRENT RESIDENCE IN THE UNITED STATES
GeographicMobility_MovedDifferentCountyWithinState_25-29years	Percentage of total population between the ages of 25 and 29 who moved to a different county within the same state within the last year	Normalized by B02001_001	B07001_054	Estimate!!Total:!!Moved from different county within same state:!!25 to 29 years	GEOGRAPHICAL MOBILITY IN THE PAST YEAR BY AGE FOR CURRENT RESIDENCE IN THE UNITED STATES
GeographicMobility_MovedDifferentCountyWithinState_30-34years	Percentage of total population between the ages of 30 and 34 who moved to a different county within the same state within the last year	Normalized by B02001_001	B07001_055	Estimate!!Total:!!Moved from different county within same state:!!30 to 34 years	GEOGRAPHICAL MOBILITY IN THE PAST YEAR BY AGE FOR CURRENT RESIDENCE IN THE UNITED STATES
GeographicMobility_MovedDifferentCountyWithinState_35-39years	Percentage of total population between the ages of 35 and 39 who moved to a different county within the same state within the last year	Normalized by B02001_001	B07001_056	Estimate!!Total:!!Moved from different county within same state:!!35 to 39 years	GEOGRAPHICAL MOBILITY IN THE PAST YEAR BY AGE FOR CURRENT RESIDENCE IN THE UNITED STATES
GeographicMobility_MovedDifferentCountyWithinState_40-44years	Percentage of total population between the ages of 40 and 44 who moved to a different county within the same state within the last year	Normalized by B02001_001	B07001_057	Estimate!!Total:!!Moved from different county within same state:!!40 to 44 years	GEOGRAPHICAL MOBILITY IN THE PAST YEAR BY AGE FOR CURRENT RESIDENCE IN THE UNITED STATES
GeographicMobility_MovedDifferentCountyWithinState_45-49years	Percentage of total population between the ages of 45 and 49 who moved to a different county within the same state within the last year	Normalized by B02001_001	B07001_058	Estimate!!Total:!!Moved from different county within same state:!!45 to 49 years	GEOGRAPHICAL MOBILITY IN THE PAST YEAR BY AGE FOR CURRENT RESIDENCE IN THE UNITED STATES
GeographicMobility_MovedDifferentCountyWithinState_50-54years	Percentage of total population between the ages of 50 and 54 who moved to a different county within the same state within the last year	Normalized by B02001_001	B07001_059	Estimate!!Total:!!Moved from different county within same state:!!50 to 54 years	GEOGRAPHICAL MOBILITY IN THE PAST YEAR BY AGE FOR CURRENT RESIDENCE IN THE UNITED STATES
GeographicMobility_MovedDifferentCountyWithinState_55-59years	Percentage of total population between the ages of 55 and 59 who moved to a different county within the same state within the last year	Normalized by B02001_001	B07001_060	Estimate!!Total:!!Moved from different county within same state:!!55 to 59 years	GEOGRAPHICAL MOBILITY IN THE PAST YEAR BY AGE FOR CURRENT RESIDENCE IN THE UNITED STATES
GeographicMobility_MovedDifferentCountyWithinState_60-64years	Percentage of total population between the ages of 60 and 64 who moved to a different county within the same state within the last year	Normalized by B02001_001	B07001_061	Estimate!!Total:!!Moved from different county within same state:!!60 to 64 years	GEOGRAPHICAL MOBILITY IN THE PAST YEAR BY AGE FOR CURRENT RESIDENCE IN THE UNITED STATES
GeographicMobility_MovedDifferentCountyWithinState_65-69years	Percentage of total population between the ages of 65 and 69 who moved to a different county within the same state within the last year	Normalized by B02001_001	B07001_062	Estimate!!Total:!!Moved from different county within same state:!!65 to 69 years	GEOGRAPHICAL MOBILITY IN THE PAST YEAR BY AGE FOR CURRENT RESIDENCE IN THE UNITED STATES
GeographicMobility_MovedDifferentCountyWithinState_70-74years	Percentage of total population between the ages of 70 and 74 who moved to a different county within the same state within the last year	Normalized by B02001_001	B07001_063	Estimate!!Total:!!Moved from different county within same state:!!70 to 74 years	GEOGRAPHICAL MOBILITY IN THE PAST YEAR BY AGE FOR CURRENT RESIDENCE IN THE UNITED STATES
GeographicMobility_MovedDifferentCountyWithinState_75yearsandolder	Percentage of total population 75 years and older who moved to a different county within the same state within the last year	Normalized by B02001_001	B07001_064	Estimate!!Total:!!Moved from different county within same state:!!75 years and over	GEOGRAPHICAL MOBILITY IN THE PAST YEAR BY AGE FOR CURRENT RESIDENCE IN THE UNITED STATES
GeographicMobility_MovedDifferentState_1-4years	Percentage of total population between the ages of 1 and 4 who moved to a different state within the last year	Normalized by B02001_001	B07001_066	Estimate!!Total:!!Moved from different state:!!1 to 4 years	GEOGRAPHICAL MOBILITY IN THE PAST YEAR BY AGE FOR CURRENT RESIDENCE IN THE UNITED STATES
GeographicMobility_MovedDifferentState_5-17years	Percentage of total population between the ages of 5 and 17 who moved to a different state within the last year	Normalized by B02001_001	B07001_067	Estimate!!Total:!!Moved from different state:!!5 to 17 years	GEOGRAPHICAL MOBILITY IN THE PAST YEAR BY AGE FOR CURRENT RESIDENCE IN THE UNITED STATES
GeographicMobility_MovedDifferentState_18-19years	Percentage of total population between the ages of 18 and 19 who moved to a different state within the last year	Normalized by B02001_001	B07001_068	Estimate!!Total:!!Moved from different state:!!18 and 19 years	GEOGRAPHICAL MOBILITY IN THE PAST YEAR BY AGE FOR CURRENT RESIDENCE IN THE UNITED STATES
GeographicMobility_MovedDifferentState_20-24years	Percentage of total population between the ages of 20 and 24 who moved to a different state within the last year	Normalized by B02001_001	B07001_069	Estimate!!Total:!!Moved from different state:!!20 to 24 years	GEOGRAPHICAL MOBILITY IN THE PAST YEAR BY AGE FOR CURRENT RESIDENCE IN THE UNITED STATES
GeographicMobility_MovedDifferentState_25-29years	Percentage of total population between the ages of 25 and 29 who moved to a different state within the last year	Normalized by B02001_001	B07001_070	Estimate!!Total:!!Moved from different state:!!25 to 29 years	GEOGRAPHICAL MOBILITY IN THE PAST YEAR BY AGE FOR CURRENT RESIDENCE IN THE UNITED STATES
GeographicMobility_MovedDifferentState_30-34years	Percentage of total population between the ages of 30 and 34 who moved to a different state within the last year	Normalized by B02001_001	B07001_071	Estimate!!Total:!!Moved from different state:!!30 to 34 years	GEOGRAPHICAL MOBILITY IN THE PAST YEAR BY AGE FOR CURRENT RESIDENCE IN THE UNITED STATES
GeographicMobility_MovedDifferentState_35-39years	Percentage of total population between the ages of 35 and 39 who moved to a different state within the last year	Normalized by B02001_001	B07001_072	Estimate!!Total:!!Moved from different state:!!35 to 39 years	GEOGRAPHICAL MOBILITY IN THE PAST YEAR BY AGE FOR CURRENT RESIDENCE IN THE UNITED STATES
GeographicMobility_MovedDifferentState_40-44years	Percentage of total population between the ages of 40 and 44 who moved to a different state within the last year	Normalized by B02001_001	B07001_073	Estimate!!Total:!!Moved from different state:!!40 to 44 years	GEOGRAPHICAL MOBILITY IN THE PAST YEAR BY AGE FOR CURRENT RESIDENCE IN THE UNITED STATES
GeographicMobility_MovedDifferentState_45-49years	Percentage of total population between the ages of 45 and 49 who moved to a different state within the last year	Normalized by B02001_001	B07001_074	Estimate!!Total:!!Moved from different state:!!45 to 49 years	GEOGRAPHICAL MOBILITY IN THE PAST YEAR BY AGE FOR CURRENT RESIDENCE IN THE UNITED STATES
GeographicMobility_MovedDifferentState_50-54years	Percentage of total population between the ages of 50 and 54 who moved to a different state within the last year	Normalized by B02001_001	B07001_075	Estimate!!Total:!!Moved from different state:!!50 to 54 years	GEOGRAPHICAL MOBILITY IN THE PAST YEAR BY AGE FOR CURRENT RESIDENCE IN THE UNITED STATES
GeographicMobility_MovedDifferentState_55-59years	Percentage of total population between the ages of 55 and 59 who moved to a different state within the last year	Normalized by B02001_001	B07001_076	Estimate!!Total:!!Moved from different state:!!55 to 59 years	GEOGRAPHICAL MOBILITY IN THE PAST YEAR BY AGE FOR CURRENT RESIDENCE IN THE UNITED STATES
GeographicMobility_MovedDifferentState_60-64years	Percentage of total population between the ages of 60 and 64 who moved to a different state within the last year	Normalized by B02001_001	B07001_077	Estimate!!Total:!!Moved from different state:!!60 to 64 years	GEOGRAPHICAL MOBILITY IN THE PAST YEAR BY AGE FOR CURRENT RESIDENCE IN THE UNITED STATES
GeographicMobility_MovedDifferentState_65-69years	Percentage of total population between the ages of 65 and 69 who moved to a different state within the last year	Normalized by B02001_001	B07001_078	Estimate!!Total:!!Moved from different state:!!65 to 69 years	GEOGRAPHICAL MOBILITY IN THE PAST YEAR BY AGE FOR CURRENT RESIDENCE IN THE UNITED STATES
GeographicMobility_MovedDifferentState_70-74years	Percentage of total population between the ages of 70 and 74 who moved to a different state within the last year	Normalized by B02001_001	B07001_079	Estimate!!Total:!!Moved from different state:!!70 to 74 years	GEOGRAPHICAL MOBILITY IN THE PAST YEAR BY AGE FOR CURRENT RESIDENCE IN THE UNITED STATES
GeographicMobility_MovedDifferentState_75yearsandolder	Percentage of total population 75 years and older who moved to a different state within the last year	Normalized by B02001_001	B07001_080	Estimate!!Total:!!Moved from different state:!!75 years and over	GEOGRAPHICAL MOBILITY IN THE PAST YEAR BY AGE FOR CURRENT RESIDENCE IN THE UNITED STATES
GeographicMobility_MovedAbroad_1-4years	Percentage of total population between the ages of 1 and 4 who moved abroad within the last year	Normalized by B02001_001	B07001_082	Estimate!!Total:!!Moved from abroad:!!1 to 4 years	GEOGRAPHICAL MOBILITY IN THE PAST YEAR BY AGE FOR CURRENT RESIDENCE IN THE UNITED STATES
GeographicMobility_MovedAbroad_5-17years	Percentage of total population between the ages of 5 and 17 who moved abroad within the last year	Normalized by B02001_001	B07001_083	Estimate!!Total:!!Moved from abroad:!!5 to 17 years	GEOGRAPHICAL MOBILITY IN THE PAST YEAR BY AGE FOR CURRENT RESIDENCE IN THE UNITED STATES
GeographicMobility_MovedAbroad_18-19years	Percentage of total population between the ages of 18 and 19 who moved abroad within the last year	Normalized by B02001_001	B07001_084	Estimate!!Total:!!Moved from abroad:!!18 and 19 years	GEOGRAPHICAL MOBILITY IN THE PAST YEAR BY AGE FOR CURRENT RESIDENCE IN THE UNITED STATES
GeographicMobility_MovedAbroad_20-24years	Percentage of total population between the ages of 20 and 24 who moved abroad within the last year	Normalized by B02001_001	B07001_085	Estimate!!Total:!!Moved from abroad:!!20 to 24 years	GEOGRAPHICAL MOBILITY IN THE PAST YEAR BY AGE FOR CURRENT RESIDENCE IN THE UNITED STATES
GeographicMobility_MovedAbroad_25-29years	Percentage of total population between the ages of 25 and 29 who moved abroad within the last year	Normalized by B02001_001	B07001_086	Estimate!!Total:!!Moved from abroad:!!25 to 29 years	GEOGRAPHICAL MOBILITY IN THE PAST YEAR BY AGE FOR CURRENT RESIDENCE IN THE UNITED STATES
GeographicMobility_MovedAbroad_30-34years	Percentage of total population between the ages of 30 and 34 who moved abroad within the last year	Normalized by B02001_001	B07001_087	Estimate!!Total:!!Moved from abroad:!!30 to 34 years	GEOGRAPHICAL MOBILITY IN THE PAST YEAR BY AGE FOR CURRENT RESIDENCE IN THE UNITED STATES
GeographicMobility_MovedAbroad_35-39years	Percentage of total population between the ages of 35 and 39 who moved abroad within the last year	Normalized by B02001_001	B07001_088	Estimate!!Total:!!Moved from abroad:!!35 to 39 years	GEOGRAPHICAL MOBILITY IN THE PAST YEAR BY AGE FOR CURRENT RESIDENCE IN THE UNITED STATES
GeographicMobility_MovedAbroad_40-44years	Percentage of total population between the ages of 40 and 44 who moved abroad within the last year	Normalized by B02001_001	B07001_089	Estimate!!Total:!!Moved from abroad:!!40 to 44 years	GEOGRAPHICAL MOBILITY IN THE PAST YEAR BY AGE FOR CURRENT RESIDENCE IN THE UNITED STATES
GeographicMobility_MovedAbroad_45-49years	Percentage of total population between the ages of 45 and 49 who moved abroad within the last year	Normalized by B02001_001	B07001_090	Estimate!!Total:!!Moved from abroad:!!45 to 49 years	GEOGRAPHICAL MOBILITY IN THE PAST YEAR BY AGE FOR CURRENT RESIDENCE IN THE UNITED STATES
GeographicMobility_MovedAbroad_50-54years	Percentage of total population between the ages of 50 and 54 who moved abroad within the last year	Normalized by B02001_001	B07001_091	Estimate!!Total:!!Moved from abroad:!!50 to 54 years	GEOGRAPHICAL MOBILITY IN THE PAST YEAR BY AGE FOR CURRENT RESIDENCE IN THE UNITED STATES
GeographicMobility_MovedAbroad_55-59years	Percentage of total population between the ages of 55 and 59 who moved abroad within the last year	Normalized by B02001_001	B07001_092	Estimate!!Total:!!Moved from abroad:!!55 to 59 years	GEOGRAPHICAL MOBILITY IN THE PAST YEAR BY AGE FOR CURRENT RESIDENCE IN THE UNITED STATES
GeographicMobility_MovedAbroad_60-64years	Percentage of total population between the ages of 60 and 64 who moved abroad within the last year	Normalized by B02001_001	B07001_093	Estimate!!Total:!!Moved from abroad:!!60 to 64 years	GEOGRAPHICAL MOBILITY IN THE PAST YEAR BY AGE FOR CURRENT RESIDENCE IN THE UNITED STATES
GeographicMobility_MovedAbroad_65-69years	Percentage of total population between the ages of 65 and 69 who moved abroad within the last year	Normalized by B02001_001	B07001_094	Estimate!!Total:!!Moved from abroad:!!65 to 69 years	GEOGRAPHICAL MOBILITY IN THE PAST YEAR BY AGE FOR CURRENT RESIDENCE IN THE UNITED STATES
GeographicMobility_MovedAbroad_70-74years	Percentage of total population between the ages of 70 and 74 who moved abroad within the last year	Normalized by B02001_001	B07001_095	Estimate!!Total:!!Moved from abroad:!!70 to 74 years	GEOGRAPHICAL MOBILITY IN THE PAST YEAR BY AGE FOR CURRENT RESIDENCE IN THE UNITED STATES
GeographicMobility_MovedAbroad_75yearsandolder	Percentage of total population 75 years and older who moved abroad within the last year	Normalized by B02001_001	B07001_096	Estimate!!Total:!!Moved from abroad:!!75 years and over	GEOGRAPHICAL MOBILITY IN THE PAST YEAR BY AGE FOR CURRENT RESIDENCE IN THE UNITED STATES
NA	NA	Used for normalization (not included in model)	B08006_018	Estimate!!Total:!!Male:	SEX OF WORKERS BY MEANS OF TRANSPORTATION TO WORK
TransportationToWork_Male_CarTruckVan	Percentage of male workers age 16 years and older who drove a car, truck, or van to work	Normalized by B08006_018	B08006_019	Estimate!!Total:!!Male:!!Car, truck, or van:	SEX OF WORKERS BY MEANS OF TRANSPORTATION TO WORK
TransportationToWork_Male_CarTruckVan_Alone	Percentage of male workers age 16 years and older who drove a car, truck, or van to work alone	Normalized by B08006_018	B08006_020	Estimate!!Total:!!Male:!!Car, truck, or van:!!Drove alone	SEX OF WORKERS BY MEANS OF TRANSPORTATION TO WORK
TransportationToWork_Male_CarTruckVan_Carpool	Percentage of male workers age 16 years and older who drove a car, truck, or van to work and carpooled	Normalized by B08006_018	B08006_021	Estimate!!Total:!!Male:!!Car, truck, or van:!!Carpooled:	SEX OF WORKERS BY MEANS OF TRANSPORTATION TO WORK
TransportationToWork_Male_CarTruckVan_Carpool_2Person	Percentage of male workers age 16 years and older who drove a car, truck, or van to work and carpooled in a 2 person carpool	Normalized by B08006_018	B08006_022	Estimate!!Total:!!Male:!!Car, truck, or van:!!Carpooled:!!In 2-person carpool	SEX OF WORKERS BY MEANS OF TRANSPORTATION TO WORK
TransportationToWork_Male_CarTruckVan_Carpool_3Person	Percentage of male workers age 16 years and older who drove a car, truck, or van to work and carpooled in a 3 person carpool	Normalized by B08006_018	B08006_023	Estimate!!Total:!!Male:!!Car, truck, or van:!!Carpooled:!!In 3-person carpool	SEX OF WORKERS BY MEANS OF TRANSPORTATION TO WORK
TransportationToWork_Male_CarTruckVan_Carpool_4orMorePerson	Percentage of male workers age 16 years and older who drove a car, truck, or van to work and carpooled in a 4 person carpool	Normalized by B08006_018	B08006_024	Estimate!!Total:!!Male:!!Car, truck, or van:!!Carpooled:!!In 4-or-more-person carpool	SEX OF WORKERS BY MEANS OF TRANSPORTATION TO WORK
TransportationToWork_Male_PublicTransport	Percentage of male workers age 16 years and older who use public transportation (except taxicabs) to work	Normalized by B08006_018	B08006_025	Estimate!!Total:!!Male:!!Public transportation (excluding taxicab):	SEX OF WORKERS BY MEANS OF TRANSPORTATION TO WORK
TransportationToWork_Male_PublicTransport_Bus	Percentage of male workers age 16 years and older who take the bus to work	Normalized by B08006_018	B08006_026	Estimate!!Total:!!Male:!!Public transportation (excluding taxicab):!!Bus	SEX OF WORKERS BY MEANS OF TRANSPORTATION TO WORK
TransportationToWork_Male_PublicTransport_SubwayorRail	Percentage of male workers age 16 years and older who take the subway or elevated rail to work	Normalized by B08006_018	B08006_027	Estimate!!Total:!!Male:!!Public transportation (excluding taxicab):!!Subway or elevated rail	SEX OF WORKERS BY MEANS OF TRANSPORTATION TO WORK
TransportationToWork_Male_PublicTransport_LongDistTrain	Percentage of male workers age 16 years and older who take the long-distance train or commuter rail to work	Normalized by B08006_018	B08006_028	Estimate!!Total:!!Male:!!Public transportation (excluding taxicab):!!Long-distance train or commuter rail	SEX OF WORKERS BY MEANS OF TRANSPORTATION TO WORK
TransportationToWork_Male_PublicTransport_LightRailStreetCarTrolley	Percentage of male workers age 16 years and older who take the light rail, streetcar or trolley (carro público in Puerto Rico) to work	Normalized by B08006_018	B08006_029	Estimate!!Total:!!Male:!!Public transportation (excluding taxicab):!!Light rail, streetcar or trolley (carro p√É¬∫blico in Puerto Rico)	SEX OF WORKERS BY MEANS OF TRANSPORTATION TO WORK
TransportationToWork_Male_PublicTransport_FerryBoat	Percentage of male workers age 16 years and older who take the ferryboat to work	Normalized by B08006_018	B08006_030	Estimate!!Total:!!Male:!!Public transportation (excluding taxicab):!!Ferryboat	SEX OF WORKERS BY MEANS OF TRANSPORTATION TO WORK
TransportationToWork_Male_Bicycle	Percentage of male workers age 16 years and older who rode a bicycle to work	Normalized by B08006_018	B08006_031	Estimate!!Total:!!Male:!!Bicycle	SEX OF WORKERS BY MEANS OF TRANSPORTATION TO WORK
TransportationToWork_Male_Walked	Percentage of male workers age 16 years and older who walked to work	Normalized by B08006_018	B08006_032	Estimate!!Total:!!Male:!!Walked	SEX OF WORKERS BY MEANS OF TRANSPORTATION TO WORK
TransportationToWork_Male_TaxiMotorcycleOther	Percentage of male workers age 16 years and older who used a taxicab, motorcycle, or other means to get to work	Normalized by B08006_018	B08006_033	Estimate!!Total:!!Male:!!Taxicab, motorcycle, or other means	SEX OF WORKERS BY MEANS OF TRANSPORTATION TO WORK
TransportationToWork_Male_WFH	Percentage of male workers age 16 years and older who worked from home	Normalized by B08006_018	B08006_034	Estimate!!Total:!!Male:!!Worked from home	SEX OF WORKERS BY MEANS OF TRANSPORTATION TO WORK
NA	NA	Used for normalization (not included in model)	B08006_035	Estimate!!Total:!!Female:	SEX OF WORKERS BY MEANS OF TRANSPORTATION TO WORK
TransportationToWork_Female_CarTruckVan	Percentage of female workers age 16 years and older who drove a car, truck, or van to work	Normalized by B08006_035	B08006_036	Estimate!!Total:!!Female:!!Car, truck, or van:	SEX OF WORKERS BY MEANS OF TRANSPORTATION TO WORK
TransportationToWork_Female_CarTruckVan_Alone	Percentage of female workers age 16 years and older who drove a car, truck, or van to work alone	Normalized by B08006_035	B08006_037	Estimate!!Total:!!Female:!!Car, truck, or van:!!Drove alone	SEX OF WORKERS BY MEANS OF TRANSPORTATION TO WORK
TransportationToWork_Female_CarTruckVan_Carpool	Percentage of female workers age 16 years and older who drove a car, truck, or van to work and carpooled	Normalized by B08006_035	B08006_038	Estimate!!Total:!!Female:!!Car, truck, or van:!!Carpooled:	SEX OF WORKERS BY MEANS OF TRANSPORTATION TO WORK
TransportationToWork_Female_CarTruckVan_Carpool_2Person	Percentage of female workers age 16 years and older who drove a car, truck, or van to work and carpooled in a 2 person carpool	Normalized by B08006_035	B08006_039	Estimate!!Total:!!Female:!!Car, truck, or van:!!Carpooled:!!In 2-person carpool	SEX OF WORKERS BY MEANS OF TRANSPORTATION TO WORK
TransportationToWork_Female_CarTruckVan_Carpool_3Person	Percentage of female workers age 16 years and older who drove a car, truck, or van to work and carpooled in a 3 person carpool	Normalized by B08006_035	B08006_040	Estimate!!Total:!!Female:!!Car, truck, or van:!!Carpooled:!!In 3-person carpool	SEX OF WORKERS BY MEANS OF TRANSPORTATION TO WORK
TransportationToWork_Female_CarTruckVan_Carpool_4orMorePerson	Percentage of female workers age 16 years and older who drove a car, truck, or van to work and carpooled in a 4 person carpool	Normalized by B08006_035	B08006_041	Estimate!!Total:!!Female:!!Car, truck, or van:!!Carpooled:!!In 4-or-more-person carpool	SEX OF WORKERS BY MEANS OF TRANSPORTATION TO WORK
TransportationToWork_Female_PublicTransport	Percentage of female workers age 16 years and older who use public transportation (except taxicabs) to work	Normalized by B08006_035	B08006_042	Estimate!!Total:!!Female:!!Public transportation (excluding taxicab):	SEX OF WORKERS BY MEANS OF TRANSPORTATION TO WORK
TransportationToWork_Female_PublicTransport_Bus	Percentage of female workers age 16 years and older who take the bus to work	Normalized by B08006_035	B08006_043	Estimate!!Total:!!Female:!!Public transportation (excluding taxicab):!!Bus	SEX OF WORKERS BY MEANS OF TRANSPORTATION TO WORK
TransportationToWork_Female_PublicTransport_SubwayorRail	Percentage of female workers age 16 years and older who take the subway or elevated rail to work	Normalized by B08006_035	B08006_044	Estimate!!Total:!!Female:!!Public transportation (excluding taxicab):!!Subway or elevated rail	SEX OF WORKERS BY MEANS OF TRANSPORTATION TO WORK
TransportationToWork_Female_PublicTransport_LongDistTrain	Percentage of female workers age 16 years and older who take the long-distance train or commuter rail to work	Normalized by B08006_035	B08006_045	Estimate!!Total:!!Female:!!Public transportation (excluding taxicab):!!Long-distance train or commuter rail	SEX OF WORKERS BY MEANS OF TRANSPORTATION TO WORK
TransportationToWork_Female_PublicTransport_LightRailStreetCarTrolley	Percentage of female workers age 16 years and older who take the light rail, streetcar or trolley (carro público in Puerto Rico) to work	Normalized by B08006_035	B08006_046	Estimate!!Total:!!Female:!!Public transportation (excluding taxicab):!!Light rail, streetcar or trolley (carro p√É¬∫blico in Puerto Rico)	SEX OF WORKERS BY MEANS OF TRANSPORTATION TO WORK
TransportationToWork_Female_PublicTransport_FerryBoat	Percentage of female workers age 16 years and older who take the ferryboat to work	Normalized by B08006_035	B08006_047	Estimate!!Total:!!Female:!!Public transportation (excluding taxicab):!!Ferryboat	SEX OF WORKERS BY MEANS OF TRANSPORTATION TO WORK
TransportationToWork_Female_Bicycle	Percentage of female workers age 16 years and older who rode a bicycle to work	Normalized by B08006_035	B08006_048	Estimate!!Total:!!Female:!!Bicycle	SEX OF WORKERS BY MEANS OF TRANSPORTATION TO WORK
TransportationToWork_Female_Walked	Percentage of female workers age 16 years and older who walked to work	Normalized by B08006_035	B08006_049	Estimate!!Total:!!Female:!!Walked	SEX OF WORKERS BY MEANS OF TRANSPORTATION TO WORK
TransportationToWork_Female_TaxiMotorcycleOther	Percentage of female workers age 16 years and older who used a taxicab, motorcycle, or other means to get to work	Normalized by B08006_035	B08006_050	Estimate!!Total:!!Female:!!Taxicab, motorcycle, or other means	SEX OF WORKERS BY MEANS OF TRANSPORTATION TO WORK
TransportationToWork_Female_WFH	Percentage of female workers age 16 years and older who worked from home	Normalized by B08006_035	B08006_051	Estimate!!Total:!!Female:!!Worked from home	SEX OF WORKERS BY MEANS OF TRANSPORTATION TO WORK
WorkLocation_Male_InState	Percentage of male workers age 16 years and older who worked in state of residence	Normalized by B08006_018	B08007_007	Estimate!!Total:!!Male:!!Worked in state of residence:	SEX OF WORKERS BY PLACE OF WORK--STATE AND COUNTY LEVEL
WorkLocation_Male_InState_InCounty	Percentage of male workers age 16 years and older who worked in county of residence	Normalized by B08006_018	B08007_008	Estimate!!Total:!!Male:!!Worked in state of residence:!!Worked in county of residence	SEX OF WORKERS BY PLACE OF WORK--STATE AND COUNTY LEVEL
WorkLocation_Male_InState_OutofCounty	Percentage of male workers age 16 years and older who worked in state out of county of residence	Normalized by B08006_018	B08007_009	Estimate!!Total:!!Male:!!Worked in state of residence:!!Worked outside county of residence	SEX OF WORKERS BY PLACE OF WORK--STATE AND COUNTY LEVEL
WorkLocation_Male_OutofState	Percentage of male workers age 16 years and older who worked out of state of residence	Normalized by B08006_018	B08007_010	Estimate!!Total:!!Male:!!Worked outside state of residence	SEX OF WORKERS BY PLACE OF WORK--STATE AND COUNTY LEVEL
WorkLocation_Female_InState	Percentage of female workers age 16 years and older who worked in state of residence	Normalized by B08006_035	B08007_012	Estimate!!Total:!!Female:!!Worked in state of residence:	SEX OF WORKERS BY PLACE OF WORK--STATE AND COUNTY LEVEL
WorkLocation_Female_InState_InCounty	Percentage of female workers age 16 years and older who worked in county of residence	Normalized by B08006_035	B08007_013	Estimate!!Total:!!Female:!!Worked in state of residence:!!Worked in county of residence	SEX OF WORKERS BY PLACE OF WORK--STATE AND COUNTY LEVEL
WorkLocation_Female_InState_OutofCounty	Percentage of female workers age 16 years and older who worked in state out of county of residence	Normalized by B08006_035	B08007_014	Estimate!!Total:!!Female:!!Worked in state of residence:!!Worked outside county of residence	SEX OF WORKERS BY PLACE OF WORK--STATE AND COUNTY LEVEL
WorkLocation_Female_OutofState	Percentage of female workers age 16 years and older who worked out of state of residence	Normalized by B08006_035	B08007_015	Estimate!!Total:!!Female:!!Worked outside state of residence	SEX OF WORKERS BY PLACE OF WORK--STATE AND COUNTY LEVEL
Commute_Male_0-4min	Percentage of male workers age 16 years and older whose commute is between 0 and 4 minutes	Normalized by B08006_018	B08012_015	Estimate!!Total:!!Male:!!Less than 5 minutes	SEX OF WORKERS BY TRAVEL TIME TO WORK
Commute_Male_5-9min	Percentage of male workers age 16 years and older whose commute is between 5 and 9 minutes	Normalized by B08006_018	B08012_016	Estimate!!Total:!!Male:!!5 to 9 minutes	SEX OF WORKERS BY TRAVEL TIME TO WORK
Commute_Male_10-14min	Percentage of male workers age 16 years and older whose commute is between 10 and 14 minutes	Normalized by B08006_018	B08012_017	Estimate!!Total:!!Male:!!10 to 14 minutes	SEX OF WORKERS BY TRAVEL TIME TO WORK
Commute_Male_15-19min	Percentage of male workers age 16 years and older whose commute is between 15 and 19 minutes	Normalized by B08006_018	B08012_018	Estimate!!Total:!!Male:!!15 to 19 minutes	SEX OF WORKERS BY TRAVEL TIME TO WORK
Commute_Male_20-24min	Percentage of male workers age 16 years and older whose commute is between 20 and 24 minutes	Normalized by B08006_018	B08012_019	Estimate!!Total:!!Male:!!20 to 24 minutes	SEX OF WORKERS BY TRAVEL TIME TO WORK
Commute_Male_25-29min	Percentage of male workers age 16 years and older whose commute is between 25 and 29 minutes	Normalized by B08006_018	B08012_020	Estimate!!Total:!!Male:!!25 to 29 minutes	SEX OF WORKERS BY TRAVEL TIME TO WORK
Commute_Male_30-34min	Percentage of male workers age 16 years and older whose commute is between 30 and 34 minutes	Normalized by B08006_018	B08012_021	Estimate!!Total:!!Male:!!30 to 34 minutes	SEX OF WORKERS BY TRAVEL TIME TO WORK
Commute_Male_35-39min	Percentage of male workers age 16 years and older whose commute is between 35 and 39 minutes	Normalized by B08006_018	B08012_022	Estimate!!Total:!!Male:!!35 to 39 minutes	SEX OF WORKERS BY TRAVEL TIME TO WORK
Commute_Male_40-44min	Percentage of male workers age 16 years and older whose commute is between 40 and 44 minutes	Normalized by B08006_018	B08012_023	Estimate!!Total:!!Male:!!40 to 44 minutes	SEX OF WORKERS BY TRAVEL TIME TO WORK
Commute_Male_45-59min	Percentage of male workers age 16 years and older whose commute is between 45 and 59 minutes	Normalized by B08006_018	B08012_024	Estimate!!Total:!!Male:!!45 to 59 minutes	SEX OF WORKERS BY TRAVEL TIME TO WORK
Commute_Male_60-89min	Percentage of male workers age 16 years and older whose commute is between 60 and 89 minutes	Normalized by B08006_018	B08012_025	Estimate!!Total:!!Male:!!60 to 89 minutes	SEX OF WORKERS BY TRAVEL TIME TO WORK
Commute_Male_90minplus	Percentage of male workers age 16 years and older whose commute is 90 minutes plus	Normalized by B08006_018	B08012_026	Estimate!!Total:!!Male:!!90 or more minutes	SEX OF WORKERS BY TRAVEL TIME TO WORK
Commute_Female_0-4min	Percentage of female workers age 16 years and older whose commute is between 0 and 4 minutes	Normalized by B08006_035	B08012_028	Estimate!!Total:!!Female:!!Less than 5 minutes	SEX OF WORKERS BY TRAVEL TIME TO WORK
Commute_Female_5-9min	Percentage of female workers age 16 years and older whose commute is between 5 and 9 minutes	Normalized by B08006_035	B08012_029	Estimate!!Total:!!Female:!!5 to 9 minutes	SEX OF WORKERS BY TRAVEL TIME TO WORK
Commute_Female_10-14min	Percentage of female workers age 16 years and older whose commute is between 10 and 14 minutes	Normalized by B08006_035	B08012_030	Estimate!!Total:!!Female:!!10 to 14 minutes	SEX OF WORKERS BY TRAVEL TIME TO WORK
Commute_Female_15-19min	Percentage of female workers age 16 years and older whose commute is between 15 and 19 minutes	Normalized by B08006_035	B08012_031	Estimate!!Total:!!Female:!!15 to 19 minutes	SEX OF WORKERS BY TRAVEL TIME TO WORK
Commute_Female_20-24min	Percentage of female workers age 16 years and older whose commute is between 20 and 24 minutes	Normalized by B08006_035	B08012_032	Estimate!!Total:!!Female:!!20 to 24 minutes	SEX OF WORKERS BY TRAVEL TIME TO WORK
Commute_Female_25-29min	Percentage of female workers age 16 years and older whose commute is between 25 and 29 minutes	Normalized by B08006_035	B08012_033	Estimate!!Total:!!Female:!!25 to 29 minutes	SEX OF WORKERS BY TRAVEL TIME TO WORK
Commute_Female_30-34min	Percentage of female workers age 16 years and older whose commute is between 30 and 34 minutes	Normalized by B08006_035	B08012_034	Estimate!!Total:!!Female:!!30 to 34 minutes	SEX OF WORKERS BY TRAVEL TIME TO WORK
Commute_Female_35-39min	Percentage of female workers age 16 years and older whose commute is between 35 and 39 minutes	Normalized by B08006_035	B08012_035	Estimate!!Total:!!Female:!!35 to 39 minutes	SEX OF WORKERS BY TRAVEL TIME TO WORK
Commute_Female_40-44min	Percentage of female workers age 16 years and older whose commute is between 40 and 44 minutes	Normalized by B08006_035	B08012_036	Estimate!!Total:!!Female:!!40 to 44 minutes	SEX OF WORKERS BY TRAVEL TIME TO WORK
Commute_Female_45-59min	Percentage of female workers age 16 years and older whose commute is between 45 and 59 minutes	Normalized by B08006_035	B08012_037	Estimate!!Total:!!Female:!!45 to 59 minutes	SEX OF WORKERS BY TRAVEL TIME TO WORK
Commute_Female_60-89min	Percentage of female workers age 16 years and older whose commute is between 60 and 89 minutes	Normalized by B08006_035	B08012_038	Estimate!!Total:!!Female:!!60 to 89 minutes	SEX OF WORKERS BY TRAVEL TIME TO WORK
Commute_Female_90minplus	Percentage of female workers age 16 years and older whose commute is 90 minutes plus	Normalized by B08006_035	B08012_039	Estimate!!Total:!!Female:!!90 or more minutes	SEX OF WORKERS BY TRAVEL TIME TO WORK
NA	NA	Used for normalization (not included in model)	B08203_007	Estimate!!Total:!!No workers:	NUMBER OF WORKERS IN HOUSEHOLD BY VEHICLES AVAILABLE
VehiclesPerWorker_NoWorkers_NoVehicles	Percentage of households with no workers that have no vehicle available	Normalized by B08203_007	B08203_008	Estimate!!Total:!!No workers:!!No vehicle available	NUMBER OF WORKERS IN HOUSEHOLD BY VEHICLES AVAILABLE
VehiclesPerWorker_NoWorkers_1Vehicle	Percentage of households with no workers that have 1 vehicle available	Normalized by B08203_007	B08203_009	Estimate!!Total:!!No workers:!!1 vehicle available	NUMBER OF WORKERS IN HOUSEHOLD BY VEHICLES AVAILABLE
VehiclesPerWorker_NoWorkers_2Vehicles	Percentage of households with no workers that have 2 vehicles available	Normalized by B08203_007	B08203_010	Estimate!!Total:!!No workers:!!2 vehicles available	NUMBER OF WORKERS IN HOUSEHOLD BY VEHICLES AVAILABLE
VehiclesPerWorker_NoWorkers_3Vehicles	Percentage of households with no workers that have 3 vehicles available	Normalized by B08203_007	B08203_011	Estimate!!Total:!!No workers:!!3 vehicles available	NUMBER OF WORKERS IN HOUSEHOLD BY VEHICLES AVAILABLE
VehiclesPerWorker_NoWorkers_4plusVehicles	Percentage of households with no workers that have 4 or more vehicles available	Normalized by B08203_007	B08203_012	Estimate!!Total:!!No workers:!!4 or more vehicles available	NUMBER OF WORKERS IN HOUSEHOLD BY VEHICLES AVAILABLE
NA	NA	Used for normalization (not included in model)	B08203_013	Estimate!!Total:!!1 worker:	NUMBER OF WORKERS IN HOUSEHOLD BY VEHICLES AVAILABLE
VehiclesPerWorker_1Worker_NoVehicles	Percentage of households with 1 worker that have no vehicle available	Normalized by B08203_013	B08203_014	Estimate!!Total:!!1 worker:!!No vehicle available	NUMBER OF WORKERS IN HOUSEHOLD BY VEHICLES AVAILABLE
VehiclesPerWorker_1Worker_1Vehicle	Percentage of households with 1 worker that have 1 vehicle available	Normalized by B08203_013	B08203_015	Estimate!!Total:!!1 worker:!!1 vehicle available	NUMBER OF WORKERS IN HOUSEHOLD BY VEHICLES AVAILABLE
VehiclesPerWorker_1Worker_2Vehicles	Percentage of households with 1 worker that have 2 vehicles available	Normalized by B08203_013	B08203_016	Estimate!!Total:!!1 worker:!!2 vehicles available	NUMBER OF WORKERS IN HOUSEHOLD BY VEHICLES AVAILABLE
VehiclesPerWorker_1Worker_3Vehicles	Percentage of households with 1 worker that have 3 vehicles available	Normalized by B08203_013	B08203_017	Estimate!!Total:!!1 worker:!!3 vehicles available	NUMBER OF WORKERS IN HOUSEHOLD BY VEHICLES AVAILABLE
VehiclesPerWorker_1Worker_4plusVehicles	Percentage of households with 1 worker that have 4 or more vehicles available	Normalized by B08203_013	B08203_018	Estimate!!Total:!!1 worker:!!4 or more vehicles available	NUMBER OF WORKERS IN HOUSEHOLD BY VEHICLES AVAILABLE
NA	NA	Used for normalization (not included in model)	B08203_019	Estimate!!Total:!!2 workers:	NUMBER OF WORKERS IN HOUSEHOLD BY VEHICLES AVAILABLE
VehiclesPerWorker_2Workers_NoVehicles	Percentage of households with 2 workers that have no vehicle available	Normalized by B08203_019	B08203_020	Estimate!!Total:!!2 workers:!!No vehicle available	NUMBER OF WORKERS IN HOUSEHOLD BY VEHICLES AVAILABLE
VehiclesPerWorker_2Workers_1Vehicle	Percentage of households with 2 workers that have 1 vehicle available	Normalized by B08203_019	B08203_021	Estimate!!Total:!!2 workers:!!1 vehicle available	NUMBER OF WORKERS IN HOUSEHOLD BY VEHICLES AVAILABLE
VehiclesPerWorker_2Workers_2Vehicles	Percentage of households with 2 workers that have 2 vehicles available	Normalized by B08203_019	B08203_022	Estimate!!Total:!!2 workers:!!2 vehicles available	NUMBER OF WORKERS IN HOUSEHOLD BY VEHICLES AVAILABLE
VehiclesPerWorker_2Workers_3Vehicles	Percentage of households with 2 workers that have 3 vehicles available	Normalized by B08203_019	B08203_023	Estimate!!Total:!!2 workers:!!3 vehicles available	NUMBER OF WORKERS IN HOUSEHOLD BY VEHICLES AVAILABLE
VehiclesPerWorker_2Workers_4plusVehicles	Percentage of households with 2 workers that have 4 or more vehicles available	Normalized by B08203_019	B08203_024	Estimate!!Total:!!2 workers:!!4 or more vehicles available	NUMBER OF WORKERS IN HOUSEHOLD BY VEHICLES AVAILABLE
NA	NA	Used for normalization (not included in model)	B08203_025	Estimate!!Total:!!3 or more workers:	NUMBER OF WORKERS IN HOUSEHOLD BY VEHICLES AVAILABLE
VehiclesPerWorker_3orMoreWorkers_NoVehicles	Percentage of households with 3 or more workers that have no vehicle available	Normalized by B08203_025	B08203_026	Estimate!!Total:!!3 or more workers:!!No vehicle available	NUMBER OF WORKERS IN HOUSEHOLD BY VEHICLES AVAILABLE
VehiclesPerWorker_3orMoreWorkers_1Vehicle	Percentage of households with 3 or more workers that have 1 vehicle available	Normalized by B08203_025	B08203_027	Estimate!!Total:!!3 or more workers:!!1 vehicle available	NUMBER OF WORKERS IN HOUSEHOLD BY VEHICLES AVAILABLE
VehiclesPerWorker_3orMoreWorkers_2Vehicles	Percentage of households with 3 or more workers that have 2 vehicles available	Normalized by B08203_025	B08203_028	Estimate!!Total:!!3 or more workers:!!2 vehicles available	NUMBER OF WORKERS IN HOUSEHOLD BY VEHICLES AVAILABLE
VehiclesPerWorker_3orMoreWorkers_3Vehicles	Percentage of households with 3 or more workers that have 3 vehicles available	Normalized by B08203_025	B08203_029	Estimate!!Total:!!3 or more workers:!!3 vehicles available	NUMBER OF WORKERS IN HOUSEHOLD BY VEHICLES AVAILABLE
VehiclesPerWorker_3orMoreWorkers_4plusVehicles	Percentage of households with 3 or more workers that have 4 or more vehicles available	Normalized by B08203_025	B08203_030	Estimate!!Total:!!3 or more workers:!!4 or more vehicles available	NUMBER OF WORKERS IN HOUSEHOLD BY VEHICLES AVAILABLE
NA	NA	Used for normalization (not included in model)	B09010_001	Estimate!!Total:	RECEIPT OF SUPPLEMENTAL SECURITY INCOME (SSI), CASH PUBLIC ASSISTANCE INCOME, OR FOOD STAMPS/SNAP IN THE PAST 12 MONTHS BY HOUSEHOLD TYPE FOR CHILDREN UNDER 18 YEARS IN HOUSEHOLDS
SSI_CashAssist_FoodStamps_HouseholdsWithChildren_Received	Percentage of population 18 years and under in households that received Supplemental Security Income (SSI), cash public assistance income, or Food Stamps/SNAP in the last year	Normalized by B09010_001	B09010_002	Estimate!!Total:!!Living in household with Supplemental Security Income (SSI), cash public assistance income, or Food Stamps/SNAP in the past 12 months:	RECEIPT OF SUPPLEMENTAL SECURITY INCOME (SSI), CASH PUBLIC ASSISTANCE INCOME, OR FOOD STAMPS/SNAP IN THE PAST 12 MONTHS BY HOUSEHOLD TYPE FOR CHILDREN UNDER 18 YEARS IN HOUSEHOLDS
SSI_CashAssist_FoodStamps_HouseholdsWithChildren_Received_FamilyHouseholds	Percentage of population 18 years and under in households that received Supplemental Security Income (SSI), cash public assistance income, or Food Stamps/SNAP in the last year in family households	Normalized by B09010_001	B09010_003	Estimate!!Total:!!Living in household with Supplemental Security Income (SSI), cash public assistance income, or Food Stamps/SNAP in the past 12 months:!!In family households:	RECEIPT OF SUPPLEMENTAL SECURITY INCOME (SSI), CASH PUBLIC ASSISTANCE INCOME, OR FOOD STAMPS/SNAP IN THE PAST 12 MONTHS BY HOUSEHOLD TYPE FOR CHILDREN UNDER 18 YEARS IN HOUSEHOLDS
SSI_CashAssist_FoodStamps_HouseholdsWithChildren_Received_FamilyHouseholds_MarriedCouple	Percentage of population 18 years and under in households that received Supplemental Security Income (SSI), cash public assistance income, or Food Stamps/SNAP in the last year in family households in a married couple family	Normalized by B09010_001	B09010_004	Estimate!!Total:!!Living in household with Supplemental Security Income (SSI), cash public assistance income, or Food Stamps/SNAP in the past 12 months:!!In family households:!!In married-couple family	RECEIPT OF SUPPLEMENTAL SECURITY INCOME (SSI), CASH PUBLIC ASSISTANCE INCOME, OR FOOD STAMPS/SNAP IN THE PAST 12 MONTHS BY HOUSEHOLD TYPE FOR CHILDREN UNDER 18 YEARS IN HOUSEHOLDS
SSI_CashAssist_FoodStamps_HouseholdsWithChildren_Received_FamilyHouseholds_MaleNoSpouse	Percentage of population 18 years and under in households that received Supplemental Security Income (SSI), cash public assistance income, or Food Stamps/SNAP in the last year in family households in a male householder, no spouse present family	Normalized by B09010_001	B09010_005	Estimate!!Total:!!Living in household with Supplemental Security Income (SSI), cash public assistance income, or Food Stamps/SNAP in the past 12 months:!!In family households:!!In male householder, no spouse present, family	RECEIPT OF SUPPLEMENTAL SECURITY INCOME (SSI), CASH PUBLIC ASSISTANCE INCOME, OR FOOD STAMPS/SNAP IN THE PAST 12 MONTHS BY HOUSEHOLD TYPE FOR CHILDREN UNDER 18 YEARS IN HOUSEHOLDS
SSI_CashAssist_FoodStamps_HouseholdsWithChildren_Received_FamilyHouseholds_FemaleNoSpouse	Percentage of population 18 years and under in households that received Supplemental Security Income (SSI), cash public assistance income, or Food Stamps/SNAP in the last year in family households in a female householder, no spouse present family	Normalized by B09010_001	B09010_006	Estimate!!Total:!!Living in household with Supplemental Security Income (SSI), cash public assistance income, or Food Stamps/SNAP in the past 12 months:!!In family households:!!In female householder, no spouse present, family	RECEIPT OF SUPPLEMENTAL SECURITY INCOME (SSI), CASH PUBLIC ASSISTANCE INCOME, OR FOOD STAMPS/SNAP IN THE PAST 12 MONTHS BY HOUSEHOLD TYPE FOR CHILDREN UNDER 18 YEARS IN HOUSEHOLDS
SSI_CashAssist_FoodStamps_HouseholdsWithChildren_Received_NonFamilyHouseholds	Percentage of population 18 years and under in households that received Supplemental Security Income (SSI), cash public assistance income, or Food Stamps/SNAP in the last year in nonfamily households	Normalized by B09010_001	B09010_007	Estimate!!Total:!!Living in household with Supplemental Security Income (SSI), cash public assistance income, or Food Stamps/SNAP in the past 12 months:!!In nonfamily households	RECEIPT OF SUPPLEMENTAL SECURITY INCOME (SSI), CASH PUBLIC ASSISTANCE INCOME, OR FOOD STAMPS/SNAP IN THE PAST 12 MONTHS BY HOUSEHOLD TYPE FOR CHILDREN UNDER 18 YEARS IN HOUSEHOLDS
SSI_CashAssist_FoodStamps_HouseholdsWithChildren_NoReceive	Percentage of population 18 years and under in households that did not receive Supplemental Security Income (SSI), cash public assistance income, or Food Stamps/SNAP in the last year	Normalized by B09010_001	B09010_008	Estimate!!Total:!!Living in household with no Supplemental Security Income (SSI), cash public assistance income, or Food Stamps/SNAP in the past 12 months:	RECEIPT OF SUPPLEMENTAL SECURITY INCOME (SSI), CASH PUBLIC ASSISTANCE INCOME, OR FOOD STAMPS/SNAP IN THE PAST 12 MONTHS BY HOUSEHOLD TYPE FOR CHILDREN UNDER 18 YEARS IN HOUSEHOLDS
SSI_CashAssist_FoodStamps_HouseholdsWithChildren_NoReceive_FamilyHouseholds	Percentage of population 18 years and under in households that did not receive Supplemental Security Income (SSI), cash public assistance income, or Food Stamps/SNAP in the last year in family households	Normalized by B09010_001	B09010_009	Estimate!!Total:!!Living in household with no Supplemental Security Income (SSI), cash public assistance income, or Food Stamps/SNAP in the past 12 months:!!In family households:	RECEIPT OF SUPPLEMENTAL SECURITY INCOME (SSI), CASH PUBLIC ASSISTANCE INCOME, OR FOOD STAMPS/SNAP IN THE PAST 12 MONTHS BY HOUSEHOLD TYPE FOR CHILDREN UNDER 18 YEARS IN HOUSEHOLDS
SSI_CashAssist_FoodStamps_HouseholdsWithChildren_NoReceive_FamilyHouseholds_MarriedCouple	Percentage of population 18 years and under in households that did not receive Supplemental Security Income (SSI), cash public assistance income, or Food Stamps/SNAP in the last year in family households in a married couple family	Normalized by B09010_001	B09010_010	Estimate!!Total:!!Living in household with no Supplemental Security Income (SSI), cash public assistance income, or Food Stamps/SNAP in the past 12 months:!!In family households:!!In married-couple family	RECEIPT OF SUPPLEMENTAL SECURITY INCOME (SSI), CASH PUBLIC ASSISTANCE INCOME, OR FOOD STAMPS/SNAP IN THE PAST 12 MONTHS BY HOUSEHOLD TYPE FOR CHILDREN UNDER 18 YEARS IN HOUSEHOLDS
SSI_CashAssist_FoodStamps_HouseholdsWithChildren_NoReceive_FamilyHouseholds_MaleNoSpouse	Percentage of population 18 years and under in households that did not receive Supplemental Security Income (SSI), cash public assistance income, or Food Stamps/SNAP in the last year in family households in a male householder, no spouse present family	Normalized by B09010_001	B09010_011	Estimate!!Total:!!Living in household with no Supplemental Security Income (SSI), cash public assistance income, or Food Stamps/SNAP in the past 12 months:!!In family households:!!In male householder, no spouse present, family	RECEIPT OF SUPPLEMENTAL SECURITY INCOME (SSI), CASH PUBLIC ASSISTANCE INCOME, OR FOOD STAMPS/SNAP IN THE PAST 12 MONTHS BY HOUSEHOLD TYPE FOR CHILDREN UNDER 18 YEARS IN HOUSEHOLDS
SSI_CashAssist_FoodStamps_HouseholdsWithChildren_NoReceive_FamilyHouseholds_FemaleNoSpouse	Percentage of population 18 years and under in households that did not receive Supplemental Security Income (SSI), cash public assistance income, or Food Stamps/SNAP in the last year in family households in a female householder, no spouse present family	Normalized by B09010_001	B09010_012	Estimate!!Total:!!Living in household with no Supplemental Security Income (SSI), cash public assistance income, or Food Stamps/SNAP in the past 12 months:!!In family households:!!In female householder, no spouse present, family	RECEIPT OF SUPPLEMENTAL SECURITY INCOME (SSI), CASH PUBLIC ASSISTANCE INCOME, OR FOOD STAMPS/SNAP IN THE PAST 12 MONTHS BY HOUSEHOLD TYPE FOR CHILDREN UNDER 18 YEARS IN HOUSEHOLDS
SSI_CashAssist_FoodStamps_HouseholdsWithChildren_NoReceive_NonFamilyHouseholds	Percentage of population 18 years and under in households that did not receive Supplemental Security Income (SSI), cash public assistance income, or Food Stamps/SNAP in the last year in nonfamily households	Normalized by B09010_001	B09010_013	Estimate!!Total:!!Living in household with no Supplemental Security Income (SSI), cash public assistance income, or Food Stamps/SNAP in the past 12 months:!!In nonfamily households	RECEIPT OF SUPPLEMENTAL SECURITY INCOME (SSI), CASH PUBLIC ASSISTANCE INCOME, OR FOOD STAMPS/SNAP IN THE PAST 12 MONTHS BY HOUSEHOLD TYPE FOR CHILDREN UNDER 18 YEARS IN HOUSEHOLDS
NA	NA	Used for normalization (not included in model)	B09018_001	Estimate!!Total:	RELATIONSHIP TO HOUSEHOLDER FOR CHILDREN UNDER 18 YEARS IN HOUSEHOLDS
RelationshipBetweenChildandHouseholder_OwnChild	Percentage of population 18 years and under in households who is the householders own child	Normalized by B09018_001	B09018_002	Estimate!!Total:!!Own child:	RELATIONSHIP TO HOUSEHOLDER FOR CHILDREN UNDER 18 YEARS IN HOUSEHOLDS
RelationshipBetweenChildandHouseholder_OwnChild_BiologicalChild	Percentage of population 18 years and under in households who is the householders own biological child	Normalized by B09018_001	B09018_003	Estimate!!Total:!!Own child:!!Biological child	RELATIONSHIP TO HOUSEHOLDER FOR CHILDREN UNDER 18 YEARS IN HOUSEHOLDS
RelationshipBetweenChildandHouseholder_OwnChild_AdoptedChild	Percentage of population 18 years and under in households who is the householders own adopted child	Normalized by B09018_001	B09018_004	Estimate!!Total:!!Own child:!!Adopted child	RELATIONSHIP TO HOUSEHOLDER FOR CHILDREN UNDER 18 YEARS IN HOUSEHOLDS
RelationshipBetweenChildandHouseholder_OwnChild_Stepchild	Percentage of population 18 years and under in households who is the householders own stepchild	Normalized by B09018_001	B09018_005	Estimate!!Total:!!Own child:!!Stepchild	RELATIONSHIP TO HOUSEHOLDER FOR CHILDREN UNDER 18 YEARS IN HOUSEHOLDS
RelationshipBetweenChildandHouseholder_Grandchild	Percentage of population 18 years and under in households who is the householders own grandchild	Normalized by B09018_001	B09018_006	Estimate!!Total:!!Grandchild	RELATIONSHIP TO HOUSEHOLDER FOR CHILDREN UNDER 18 YEARS IN HOUSEHOLDS
RelationshipBetweenChildandHouseholder_OtherRelatives	Percentage of population 18 years and under in households where the child is the householders other relative	Normalized by B09018_001	B09018_007	Estimate!!Total:!!Other relatives	RELATIONSHIP TO HOUSEHOLDER FOR CHILDREN UNDER 18 YEARS IN HOUSEHOLDS
RelationshipBetweenChildandHouseholder_FosterChildorOtherUnrelatedChild	Percentage of population 18 years and under in households who is the householders foster child or other unrelated child	Normalized by B09018_001	B09018_008	Estimate!!Total:!!Foster child or other unrelated child	RELATIONSHIP TO HOUSEHOLDER FOR CHILDREN UNDER 18 YEARS IN HOUSEHOLDS
NA	NA	Used for normalization (not included in model)	B09021_001	Estimate!!Total:	LIVING ARRANGEMENTS OF ADULTS 18 YEARS AND OVER BY AGE
LivingArrangement_AllAges_LivesAlone	Percentage of population 18 years and older in households that live alone	Normalized by B09021_001	B09021_002	Estimate!!Total:!!Lives alone	LIVING ARRANGEMENTS OF ADULTS 18 YEARS AND OVER BY AGE
LivingArrangement_AllAges_LivesWithSpouse	Percentage of population 18 years and older in households that live with a spouse	Normalized by B09021_001	B09021_003	Estimate!!Total:!!Householder living with spouse or spouse of householder	LIVING ARRANGEMENTS OF ADULTS 18 YEARS AND OVER BY AGE
LivingArrangement_AllAges_LivesWithUnmarriedPartner	Percentage of population 18 years and older in households that live with an unmarried partner	Normalized by B09021_001	B09021_004	Estimate!!Total:!!Householder living with unmarried partner or unmarried partner of householder	LIVING ARRANGEMENTS OF ADULTS 18 YEARS AND OVER BY AGE
LivingArrangement_AllAges_ChildofHouseholder	Percentage of population 18 years and older in households that live with the child of the householder	Normalized by B09021_001	B09021_005	Estimate!!Total:!!Child of householder	LIVING ARRANGEMENTS OF ADULTS 18 YEARS AND OVER BY AGE
LivingArrangement_AllAges_OtherRelatives	Percentage of population 18 years and older in households that live with other relatives	Normalized by B09021_001	B09021_006	Estimate!!Total:!!Other relatives	LIVING ARRANGEMENTS OF ADULTS 18 YEARS AND OVER BY AGE
LivingArrangement_AllAges_OtherNonrelatives	Percentage of population 18 years and older in households that live with other nonrelatives	Normalized by B09021_001	B09021_007	Estimate!!Total:!!Other nonrelatives	LIVING ARRANGEMENTS OF ADULTS 18 YEARS AND OVER BY AGE
NA	NA	Used for normalization (not included in model)	B09021_008	Estimate!!Total:!!18 to 34 years:	LIVING ARRANGEMENTS OF ADULTS 18 YEARS AND OVER BY AGE
LivingArrangement_18-34years_LivesAlone	Percentage of population between the ages of 18 and 34 in households that live alone	Normalized by B09021_008	B09021_009	Estimate!!Total:!!18 to 34 years:!!Lives alone	LIVING ARRANGEMENTS OF ADULTS 18 YEARS AND OVER BY AGE
LivingArrangement_18-34years_LivesWithSpouse	Percentage of population between the ages of 18 and 34 in households that live with a spouse	Normalized by B09021_008	B09021_010	Estimate!!Total:!!18 to 34 years:!!Householder living with spouse or spouse of householder	LIVING ARRANGEMENTS OF ADULTS 18 YEARS AND OVER BY AGE
LivingArrangement_18-34years_LivesWithUnmarriedPartner	Percentage of population between the ages of 18 and 34 in households that live with an unmarried partner	Normalized by B09021_008	B09021_011	Estimate!!Total:!!18 to 34 years:!!Householder living with unmarried partner or unmarried partner of householder	LIVING ARRANGEMENTS OF ADULTS 18 YEARS AND OVER BY AGE
LivingArrangement_18-34years_ChildofHouseholder	Percentage of population between the ages of 18 and 34 in households that live with the child of the householder	Normalized by B09021_008	B09021_012	Estimate!!Total:!!18 to 34 years:!!Child of householder	LIVING ARRANGEMENTS OF ADULTS 18 YEARS AND OVER BY AGE
LivingArrangement_18-34years_OtherRelatives	Percentage of population between the ages of 18 and 34 in households that live with other relatives	Normalized by B09021_008	B09021_013	Estimate!!Total:!!18 to 34 years:!!Other relatives	LIVING ARRANGEMENTS OF ADULTS 18 YEARS AND OVER BY AGE
LivingArrangement_18-34years_OtherNonrelatives	Percentage of population between the ages of 18 and 34 in households that live with other nonrelatives	Normalized by B09021_008	B09021_014	Estimate!!Total:!!18 to 34 years:!!Other nonrelatives	LIVING ARRANGEMENTS OF ADULTS 18 YEARS AND OVER BY AGE
NA	NA	Used for normalization (not included in model)	B09021_015	Estimate!!Total:!!35 to 64 years:	LIVING ARRANGEMENTS OF ADULTS 18 YEARS AND OVER BY AGE
LivingArrangement_35-64years_LivesAlone	Percentage of population between the ages of 35 and 64 in households that live alone	Normalized by B09021_015	B09021_016	Estimate!!Total:!!35 to 64 years:!!Lives alone	LIVING ARRANGEMENTS OF ADULTS 18 YEARS AND OVER BY AGE
LivingArrangement_35-64years_LivesWithSpouse	Percentage of population between the ages of 35 and 64 in households that live with a spouse	Normalized by B09021_015	B09021_017	Estimate!!Total:!!35 to 64 years:!!Householder living with spouse or spouse of householder	LIVING ARRANGEMENTS OF ADULTS 18 YEARS AND OVER BY AGE
LivingArrangement_35-64years_LivesWithUnmarriedPartner	Percentage of population between the ages of 35 and 64 in households that live with an unmarried partner	Normalized by B09021_015	B09021_018	Estimate!!Total:!!35 to 64 years:!!Householder living with unmarried partner or unmarried partner of householder	LIVING ARRANGEMENTS OF ADULTS 18 YEARS AND OVER BY AGE
LivingArrangement_35-64years_ChildofHouseholder	Percentage of population between the ages of 35 and 64 in households that live with the child of the householder	Normalized by B09021_015	B09021_019	Estimate!!Total:!!35 to 64 years:!!Child of householder	LIVING ARRANGEMENTS OF ADULTS 18 YEARS AND OVER BY AGE
LivingArrangement_35-64years_OtherRelatives	Percentage of population between the ages of 35 and 64 in households that live with other relatives	Normalized by B09021_015	B09021_020	Estimate!!Total:!!35 to 64 years:!!Other relatives	LIVING ARRANGEMENTS OF ADULTS 18 YEARS AND OVER BY AGE
LivingArrangement_35-64years_OtherNonrelatives	Percentage of population between the ages of 35 and 64 in households that live with other nonrelatives	Normalized by B09021_015	B09021_021	Estimate!!Total:!!35 to 64 years:!!Other nonrelatives	LIVING ARRANGEMENTS OF ADULTS 18 YEARS AND OVER BY AGE
NA	NA	Used for normalization (not included in model)	B09021_022	Estimate!!Total:!!65 years and over:	LIVING ARRANGEMENTS OF ADULTS 18 YEARS AND OVER BY AGE
LivingArrangement_65plusyears_LivesAlone	Percentage of population between the ages of 65 years and older in households that live alone	Normalized by B09021_022	B09021_023	Estimate!!Total:!!65 years and over:!!Lives alone	LIVING ARRANGEMENTS OF ADULTS 18 YEARS AND OVER BY AGE
LivingArrangement_65plusyears_LivesWithSpouse	Percentage of population between the ages of 65 years and older in households that live with a spouse	Normalized by B09021_022	B09021_024	Estimate!!Total:!!65 years and over:!!Householder living with spouse or spouse of householder	LIVING ARRANGEMENTS OF ADULTS 18 YEARS AND OVER BY AGE
LivingArrangement_65plusyears_LivesWithUnmarriedPartner	Percentage of population between the ages of 65 years and older in households that live with an unmarried partner	Normalized by B09021_022	B09021_025	Estimate!!Total:!!65 years and over:!!Householder living with unmarried partner or unmarried partner of householder	LIVING ARRANGEMENTS OF ADULTS 18 YEARS AND OVER BY AGE
LivingArrangement_65plusyears_ChildofHouseholder	Percentage of population between the ages of 65 years and older in households that live with the child of the householder	Normalized by B09021_022	B09021_026	Estimate!!Total:!!65 years and over:!!Child of householder	LIVING ARRANGEMENTS OF ADULTS 18 YEARS AND OVER BY AGE
LivingArrangement_65plusyears_OtherRelatives	Percentage of population between the ages of 65 years and older in households that live with other relatives	Normalized by B09021_022	B09021_027	Estimate!!Total:!!65 years and over:!!Other relatives	LIVING ARRANGEMENTS OF ADULTS 18 YEARS AND OVER BY AGE
LivingArrangement_65plusyears_OtherNonrelatives	Percentage of population between the ages of 65 years and older in households that live with other nonrelatives	Normalized by B09021_022	B09021_028	Estimate!!Total:!!65 years and over:!!Other nonrelatives	LIVING ARRANGEMENTS OF ADULTS 18 YEARS AND OVER BY AGE
NA	NA	Used for normalization (not included in model)	B09001_001	Estimate!!Total:	POPULATION UNDER 18 YEARS BY AGE
LivesWithGrandparent_Under6	Percentage of grandchildren under the age of 18 who live with a grandparent householder that are under the age of 6	Normalized by B09001_001	B10001_002	Estimate!!Total:!!Grandchildren under 6 years	GRANDCHILDREN UNDER 18 YEARS LIVING WITH A GRANDPARENT HOUSEHOLDER BY AGE OF GRANDCHILD
LivesWithGrandparent_6-11	Percentage of grandchildren under the age of 18 who live with a grandparent householder that are between the ages of 6 and 11	Normalized by B09001_001	B10001_003	Estimate!!Total:!!Grandchildren 6 to 11 years	GRANDCHILDREN UNDER 18 YEARS LIVING WITH A GRANDPARENT HOUSEHOLDER BY AGE OF GRANDCHILD
LivesWithGrandparent_12-17	Percentage of grandchildren under the age of 18 who live with a grandparent householder that are between the ages of 12 and 17	Normalized by B09001_001	B10001_004	Estimate!!Total:!!Grandchildren 12 to 17 years	GRANDCHILDREN UNDER 18 YEARS LIVING WITH A GRANDPARENT HOUSEHOLDER BY AGE OF GRANDCHILD
NA	NA	Used for normalization (not included in model)	B11015_001	Estimate!!Total:	HOUSEHOLDS BY PRESENCE OF NONRELATIVES
Nonrelatives_Households_with_one_or_more_nonrelatives	Percentage of households with one of more nonrelatives	Normalized by B11015_001	B11015_002	Estimate!!Total:!!Households with one or more nonrelatives	HOUSEHOLDS BY PRESENCE OF NONRELATIVES
Nonrelatives_Households_with_no_nonrelatives	Percentage of households with no nonrelatives	Normalized by B11015_001	B11015_003	Estimate!!Total:!!Households with no nonrelatives	HOUSEHOLDS BY PRESENCE OF NONRELATIVES
NA	NA	Used for normalization (not included in model)	B12002_002	Estimate!!Total:!!Male:	SEX BY MARITAL STATUS BY AGE FOR THE POPULATION 15 YEARS AND OVER
MartialStatus_Male_NeverMarried	Percentage of males over the age of 15 who have never married	Normalized by B12002_002	B12002_003	Estimate!!Total:!!Male:!!Never married:	SEX BY MARITAL STATUS BY AGE FOR THE POPULATION 15 YEARS AND OVER
MartialStatus_Male_NeverMarried_15-17years	Percentage of males over the age of 15 who have never married between the ages of 15 and 17	Normalized by B12002_002	B12002_004	Estimate!!Total:!!Male:!!Never married:!!15 to 17 years	SEX BY MARITAL STATUS BY AGE FOR THE POPULATION 15 YEARS AND OVER
MartialStatus_Male_NeverMarried_18-19years	Percentage of males over the age of 15 who have never married between the ages of 18 and 19	Normalized by B12002_002	B12002_005	Estimate!!Total:!!Male:!!Never married:!!18 and 19 years	SEX BY MARITAL STATUS BY AGE FOR THE POPULATION 15 YEARS AND OVER
MartialStatus_Male_NeverMarried_20-24years	Percentage of males over the age of 15 who have never married between the ages of 20 and 24	Normalized by B12002_002	B12002_006	Estimate!!Total:!!Male:!!Never married:!!20 to 24 years	SEX BY MARITAL STATUS BY AGE FOR THE POPULATION 15 YEARS AND OVER
MartialStatus_Male_NeverMarried_25-29years	Percentage of males over the age of 15 who have never married between the ages of 25 and 29	Normalized by B12002_002	B12002_007	Estimate!!Total:!!Male:!!Never married:!!25 to 29 years	SEX BY MARITAL STATUS BY AGE FOR THE POPULATION 15 YEARS AND OVER
MartialStatus_Male_NeverMarried_30-34years	Percentage of males over the age of 15 who have never married between the ages of 30 and 34	Normalized by B12002_002	B12002_008	Estimate!!Total:!!Male:!!Never married:!!30 to 34 years	SEX BY MARITAL STATUS BY AGE FOR THE POPULATION 15 YEARS AND OVER
MartialStatus_Male_NeverMarried_35-39years	Percentage of males over the age of 15 who have never married between the ages of 35 and 39	Normalized by B12002_002	B12002_009	Estimate!!Total:!!Male:!!Never married:!!35 to 39 years	SEX BY MARITAL STATUS BY AGE FOR THE POPULATION 15 YEARS AND OVER
MartialStatus_Male_NeverMarried_40-44years	Percentage of males over the age of 15 who have never married between the ages of 40 and 44	Normalized by B12002_002	B12002_010	Estimate!!Total:!!Male:!!Never married:!!40 to 44 years	SEX BY MARITAL STATUS BY AGE FOR THE POPULATION 15 YEARS AND OVER
MartialStatus_Male_NeverMarried_45-49years	Percentage of males over the age of 15 who have never married between the ages of 45 and 49	Normalized by B12002_002	B12002_011	Estimate!!Total:!!Male:!!Never married:!!45 to 49 years	SEX BY MARITAL STATUS BY AGE FOR THE POPULATION 15 YEARS AND OVER
MartialStatus_Male_NeverMarried_50-54years	Percentage of males over the age of 15 who have never married between the ages of 50 and 54	Normalized by B12002_002	B12002_012	Estimate!!Total:!!Male:!!Never married:!!50 to 54 years	SEX BY MARITAL STATUS BY AGE FOR THE POPULATION 15 YEARS AND OVER
MartialStatus_Male_NeverMarried_55-59years	Percentage of males over the age of 15 who have never married between the ages of 55 and 59	Normalized by B12002_002	B12002_013	Estimate!!Total:!!Male:!!Never married:!!55 to 59 years	SEX BY MARITAL STATUS BY AGE FOR THE POPULATION 15 YEARS AND OVER
MartialStatus_Male_NeverMarried_60-64years	Percentage of males over the age of 15 who have never married between the ages of 60 and 64	Normalized by B12002_002	B12002_014	Estimate!!Total:!!Male:!!Never married:!!60 to 64 years	SEX BY MARITAL STATUS BY AGE FOR THE POPULATION 15 YEARS AND OVER
MartialStatus_Male_NeverMarried_65-74years	Percentage of males over the age of 15 who have never married between the ages of 65 and 74	Normalized by B12002_002	B12002_015	Estimate!!Total:!!Male:!!Never married:!!65 to 74 years	SEX BY MARITAL STATUS BY AGE FOR THE POPULATION 15 YEARS AND OVER
MartialStatus_Male_NeverMarried_75-84years	Percentage of males over the age of 15 who have never married between the ages of 75 and 84	Normalized by B12002_002	B12002_016	Estimate!!Total:!!Male:!!Never married:!!75 to 84 years	SEX BY MARITAL STATUS BY AGE FOR THE POPULATION 15 YEARS AND OVER
MartialStatus_Male_NeverMarried_85andolder	Percentage of males over the age of 15 who have never married 85 years and older	Normalized by B12002_002	B12002_017	Estimate!!Total:!!Male:!!Never married:!!85 years and over	SEX BY MARITAL STATUS BY AGE FOR THE POPULATION 15 YEARS AND OVER
MartialStatus_Male_NowMarried	Percentage of males over the age of 15 who are now married	Normalized by B12002_002	B12002_018	Estimate!!Total:!!Male:!!Now married:	SEX BY MARITAL STATUS BY AGE FOR THE POPULATION 15 YEARS AND OVER
MartialStatus_Male_NowMarried_SpousePresent	Percentage of males over the age of 15 who are now married with a spouse present	Normalized by B12002_002	B12002_019	Estimate!!Total:!!Male:!!Now married:!!Married, spouse present:	SEX BY MARITAL STATUS BY AGE FOR THE POPULATION 15 YEARS AND OVER
MartialStatus_Male_NowMarried_SpousePresent_15-17years	Percentage of males over the age of 15 who are now married with a spouse present between the ages of 15 and 17	Normalized by B12002_002	B12002_020	Estimate!!Total:!!Male:!!Now married:!!Married, spouse present:!!15 to 17 years	SEX BY MARITAL STATUS BY AGE FOR THE POPULATION 15 YEARS AND OVER
MartialStatus_Male_NowMarried_SpousePresent_18-19years	Percentage of males over the age of 15 who are now married with a spouse present between the ages of 18 and 19	Normalized by B12002_002	B12002_021	Estimate!!Total:!!Male:!!Now married:!!Married, spouse present:!!18 and 19 years	SEX BY MARITAL STATUS BY AGE FOR THE POPULATION 15 YEARS AND OVER
MartialStatus_Male_NowMarried_SpousePresent_20-24years	Percentage of males over the age of 15 who are now married with a spouse present between the ages of 20 and 24	Normalized by B12002_002	B12002_022	Estimate!!Total:!!Male:!!Now married:!!Married, spouse present:!!20 to 24 years	SEX BY MARITAL STATUS BY AGE FOR THE POPULATION 15 YEARS AND OVER
MartialStatus_Male_NowMarried_SpousePresent_25-29years	Percentage of males over the age of 15 who are now married with a spouse present between the ages of 25 and 29	Normalized by B12002_002	B12002_023	Estimate!!Total:!!Male:!!Now married:!!Married, spouse present:!!25 to 29 years	SEX BY MARITAL STATUS BY AGE FOR THE POPULATION 15 YEARS AND OVER
MartialStatus_Male_NowMarried_SpousePresent_30-34years	Percentage of males over the age of 15 who are now married with a spouse present between the ages of 30 and 34	Normalized by B12002_002	B12002_024	Estimate!!Total:!!Male:!!Now married:!!Married, spouse present:!!30 to 34 years	SEX BY MARITAL STATUS BY AGE FOR THE POPULATION 15 YEARS AND OVER
MartialStatus_Male_NowMarried_SpousePresent_35-39years	Percentage of males over the age of 15 who are now married with a spouse present between the ages of 35 and 39	Normalized by B12002_002	B12002_025	Estimate!!Total:!!Male:!!Now married:!!Married, spouse present:!!35 to 39 years	SEX BY MARITAL STATUS BY AGE FOR THE POPULATION 15 YEARS AND OVER
MartialStatus_Male_NowMarried_SpousePresent_40-44years	Percentage of males over the age of 15 who are now married with a spouse present between the ages of 40 and 44	Normalized by B12002_002	B12002_026	Estimate!!Total:!!Male:!!Now married:!!Married, spouse present:!!40 to 44 years	SEX BY MARITAL STATUS BY AGE FOR THE POPULATION 15 YEARS AND OVER
MartialStatus_Male_NowMarried_SpousePresent_45-49years	Percentage of males over the age of 15 who are now married with a spouse present between the ages of 45 and 49	Normalized by B12002_002	B12002_027	Estimate!!Total:!!Male:!!Now married:!!Married, spouse present:!!45 to 49 years	SEX BY MARITAL STATUS BY AGE FOR THE POPULATION 15 YEARS AND OVER
MartialStatus_Male_NowMarried_SpousePresent_50-54years	Percentage of males over the age of 15 who are now married with a spouse present between the ages of 50 and 54	Normalized by B12002_002	B12002_028	Estimate!!Total:!!Male:!!Now married:!!Married, spouse present:!!50 to 54 years	SEX BY MARITAL STATUS BY AGE FOR THE POPULATION 15 YEARS AND OVER
MartialStatus_Male_NowMarried_SpousePresent_55-59years	Percentage of males over the age of 15 who are now married with a spouse present between the ages of 55 and 59	Normalized by B12002_002	B12002_029	Estimate!!Total:!!Male:!!Now married:!!Married, spouse present:!!55 to 59 years	SEX BY MARITAL STATUS BY AGE FOR THE POPULATION 15 YEARS AND OVER
MartialStatus_Male_NowMarried_SpousePresent_60-64years	Percentage of males over the age of 15 who are now married with a spouse present between the ages of 60 and 64	Normalized by B12002_002	B12002_030	Estimate!!Total:!!Male:!!Now married:!!Married, spouse present:!!60 to 64 years	SEX BY MARITAL STATUS BY AGE FOR THE POPULATION 15 YEARS AND OVER
MartialStatus_Male_NowMarried_SpousePresent_65-74years	Percentage of males over the age of 15 who are now married with a spouse present between the ages of 65 and 74	Normalized by B12002_002	B12002_031	Estimate!!Total:!!Male:!!Now married:!!Married, spouse present:!!65 to 74 years	SEX BY MARITAL STATUS BY AGE FOR THE POPULATION 15 YEARS AND OVER
MartialStatus_Male_NowMarried_SpousePresent_75-84years	Percentage of males over the age of 15 who are now married with a spouse present between the ages of 75 and 84	Normalized by B12002_002	B12002_032	Estimate!!Total:!!Male:!!Now married:!!Married, spouse present:!!75 to 84 years	SEX BY MARITAL STATUS BY AGE FOR THE POPULATION 15 YEARS AND OVER
MartialStatus_Male_NowMarried_SpousePresent_85andolder	Percentage of males over the age of 15 who are now married with a spouse present 85 years and older	Normalized by B12002_002	B12002_033	Estimate!!Total:!!Male:!!Now married:!!Married, spouse present:!!85 years and over	SEX BY MARITAL STATUS BY AGE FOR THE POPULATION 15 YEARS AND OVER
MartialStatus_Male_NowMarried_SpouseAbsent	Percentage of males over the age of 15 who are now married with a spouse absent	Normalized by B12002_002	B12002_034	Estimate!!Total:!!Male:!!Now married:!!Married, spouse absent:	SEX BY MARITAL STATUS BY AGE FOR THE POPULATION 15 YEARS AND OVER
MartialStatus_Male_NowMarried_SpouseAbsent_Separated	Percentage of males over the age of 15 who are now married with a spouse absent, separation	Normalized by B12002_002	B12002_035	Estimate!!Total:!!Male:!!Now married:!!Married, spouse absent:!!Separated:	SEX BY MARITAL STATUS BY AGE FOR THE POPULATION 15 YEARS AND OVER
MartialStatus_Male_NowMarried_SpouseAbsent_Separated_15-17years	Percentage of males over the age of 15 who are now married with a spouse absent, separation between the ages of 15 and 17	Normalized by B12002_002	B12002_036	Estimate!!Total:!!Male:!!Now married:!!Married, spouse absent:!!Separated:!!15 to 17 years	SEX BY MARITAL STATUS BY AGE FOR THE POPULATION 15 YEARS AND OVER
MartialStatus_Male_NowMarried_SpouseAbsent_Separated_18-19years	Percentage of males over the age of 15 who are now married with a spouse absent, separation between the ages of 18 and 19	Normalized by B12002_002	B12002_037	Estimate!!Total:!!Male:!!Now married:!!Married, spouse absent:!!Separated:!!18 and 19 years	SEX BY MARITAL STATUS BY AGE FOR THE POPULATION 15 YEARS AND OVER
MartialStatus_Male_NowMarried_SpouseAbsent_Separated_20-24years	Percentage of males over the age of 15 who are now married with a spouse absent, separation between the ages of 20 and 24	Normalized by B12002_002	B12002_038	Estimate!!Total:!!Male:!!Now married:!!Married, spouse absent:!!Separated:!!20 to 24 years	SEX BY MARITAL STATUS BY AGE FOR THE POPULATION 15 YEARS AND OVER
MartialStatus_Male_NowMarried_SpouseAbsent_Separated_25-29years	Percentage of males over the age of 15 who are now married with a spouse absent, separation between the ages of 25 and 29	Normalized by B12002_002	B12002_039	Estimate!!Total:!!Male:!!Now married:!!Married, spouse absent:!!Separated:!!25 to 29 years	SEX BY MARITAL STATUS BY AGE FOR THE POPULATION 15 YEARS AND OVER
MartialStatus_Male_NowMarried_SpouseAbsent_Separated_30-34years	Percentage of males over the age of 15 who are now married with a spouse absent, separation between the ages of 30 and 34	Normalized by B12002_002	B12002_040	Estimate!!Total:!!Male:!!Now married:!!Married, spouse absent:!!Separated:!!30 to 34 years	SEX BY MARITAL STATUS BY AGE FOR THE POPULATION 15 YEARS AND OVER
MartialStatus_Male_NowMarried_SpouseAbsent_Separated_35-39years	Percentage of males over the age of 15 who are now married with a spouse absent, separation between the ages of 35 and 39	Normalized by B12002_002	B12002_041	Estimate!!Total:!!Male:!!Now married:!!Married, spouse absent:!!Separated:!!35 to 39 years	SEX BY MARITAL STATUS BY AGE FOR THE POPULATION 15 YEARS AND OVER
MartialStatus_Male_NowMarried_SpouseAbsent_Separated_40-44years	Percentage of males over the age of 15 who are now married with a spouse absent, separation between the ages of 40 and 44	Normalized by B12002_002	B12002_042	Estimate!!Total:!!Male:!!Now married:!!Married, spouse absent:!!Separated:!!40 to 44 years	SEX BY MARITAL STATUS BY AGE FOR THE POPULATION 15 YEARS AND OVER
MartialStatus_Male_NowMarried_SpouseAbsent_Separated_45-49years	Percentage of males over the age of 15 who are now married with a spouse absent, separation between the ages of 45 and 49	Normalized by B12002_002	B12002_043	Estimate!!Total:!!Male:!!Now married:!!Married, spouse absent:!!Separated:!!45 to 49 years	SEX BY MARITAL STATUS BY AGE FOR THE POPULATION 15 YEARS AND OVER
MartialStatus_Male_NowMarried_SpouseAbsent_Separated_50-54years	Percentage of males over the age of 15 who are now married with a spouse absent, separation between the ages of 50 and 54	Normalized by B12002_002	B12002_044	Estimate!!Total:!!Male:!!Now married:!!Married, spouse absent:!!Separated:!!50 to 54 years	SEX BY MARITAL STATUS BY AGE FOR THE POPULATION 15 YEARS AND OVER
MartialStatus_Male_NowMarried_SpouseAbsent_Separated_55-59years	Percentage of males over the age of 15 who are now married with a spouse absent, separation between the ages of 55 and 59	Normalized by B12002_002	B12002_045	Estimate!!Total:!!Male:!!Now married:!!Married, spouse absent:!!Separated:!!55 to 59 years	SEX BY MARITAL STATUS BY AGE FOR THE POPULATION 15 YEARS AND OVER
MartialStatus_Male_NowMarried_SpouseAbsent_Separated_60-64years	Percentage of males over the age of 15 who are now married with a spouse absent, separation between the ages of 60 and 64	Normalized by B12002_002	B12002_046	Estimate!!Total:!!Male:!!Now married:!!Married, spouse absent:!!Separated:!!60 to 64 years	SEX BY MARITAL STATUS BY AGE FOR THE POPULATION 15 YEARS AND OVER
MartialStatus_Male_NowMarried_SpouseAbsent_Separated_65-74years	Percentage of males over the age of 15 who are now married with a spouse absent, separation between the ages of 65 and 74	Normalized by B12002_002	B12002_047	Estimate!!Total:!!Male:!!Now married:!!Married, spouse absent:!!Separated:!!65 to 74 years	SEX BY MARITAL STATUS BY AGE FOR THE POPULATION 15 YEARS AND OVER
MartialStatus_Male_NowMarried_SpouseAbsent_Separated_75-84years	Percentage of males over the age of 15 who are now married with a spouse absent, separation between the ages of 75 and 84	Normalized by B12002_002	B12002_048	Estimate!!Total:!!Male:!!Now married:!!Married, spouse absent:!!Separated:!!75 to 84 years	SEX BY MARITAL STATUS BY AGE FOR THE POPULATION 15 YEARS AND OVER
MartialStatus_Male_NowMarried_SpouseAbsent_Separated_85andolder	Percentage of males over the age of 15 who are now married with a spouse absent, separation 85 years and older	Normalized by B12002_002	B12002_049	Estimate!!Total:!!Male:!!Now married:!!Married, spouse absent:!!Separated:!!85 years and over	SEX BY MARITAL STATUS BY AGE FOR THE POPULATION 15 YEARS AND OVER
MartialStatus_Male_NowMarried_SpouseAbsent_Other	Percentage of males over the age of 15 who are now married with a spouse absent, other	Normalized by B12002_002	B12002_050	Estimate!!Total:!!Male:!!Now married:!!Married, spouse absent:!!Other:	SEX BY MARITAL STATUS BY AGE FOR THE POPULATION 15 YEARS AND OVER
MartialStatus_Male_NowMarried_SpouseAbsent_Other_15-17years	Percentage of males over the age of 15 who are now married with a spouse absent, other between the ages of 15 and 17	Normalized by B12002_002	B12002_051	Estimate!!Total:!!Male:!!Now married:!!Married, spouse absent:!!Other:!!15 to 17 years	SEX BY MARITAL STATUS BY AGE FOR THE POPULATION 15 YEARS AND OVER
MartialStatus_Male_NowMarried_SpouseAbsent_Other_18-19years	Percentage of males over the age of 15 who are now married with a spouse absent, other between the ages of 18 and 19	Normalized by B12002_002	B12002_052	Estimate!!Total:!!Male:!!Now married:!!Married, spouse absent:!!Other:!!18 and 19 years	SEX BY MARITAL STATUS BY AGE FOR THE POPULATION 15 YEARS AND OVER
MartialStatus_Male_NowMarried_SpouseAbsent_Other_20-24years	Percentage of males over the age of 15 who are now married with a spouse absent, other between the ages of 20 and 24	Normalized by B12002_002	B12002_053	Estimate!!Total:!!Male:!!Now married:!!Married, spouse absent:!!Other:!!20 to 24 years	SEX BY MARITAL STATUS BY AGE FOR THE POPULATION 15 YEARS AND OVER
MartialStatus_Male_NowMarried_SpouseAbsent_Other_25-29years	Percentage of males over the age of 15 who are now married with a spouse absent, other between the ages of 25 and 29	Normalized by B12002_002	B12002_054	Estimate!!Total:!!Male:!!Now married:!!Married, spouse absent:!!Other:!!25 to 29 years	SEX BY MARITAL STATUS BY AGE FOR THE POPULATION 15 YEARS AND OVER
MartialStatus_Male_NowMarried_SpouseAbsent_Other_30-34years	Percentage of males over the age of 15 who are now married with a spouse absent, other between the ages of 30 and 34	Normalized by B12002_002	B12002_055	Estimate!!Total:!!Male:!!Now married:!!Married, spouse absent:!!Other:!!30 to 34 years	SEX BY MARITAL STATUS BY AGE FOR THE POPULATION 15 YEARS AND OVER
MartialStatus_Male_NowMarried_SpouseAbsent_Other_35-39years	Percentage of males over the age of 15 who are now married with a spouse absent, other between the ages of 35 and 39	Normalized by B12002_002	B12002_056	Estimate!!Total:!!Male:!!Now married:!!Married, spouse absent:!!Other:!!35 to 39 years	SEX BY MARITAL STATUS BY AGE FOR THE POPULATION 15 YEARS AND OVER
MartialStatus_Male_NowMarried_SpouseAbsent_Other_40-44years	Percentage of males over the age of 15 who are now married with a spouse absent, other between the ages of 40 and 44	Normalized by B12002_002	B12002_057	Estimate!!Total:!!Male:!!Now married:!!Married, spouse absent:!!Other:!!40 to 44 years	SEX BY MARITAL STATUS BY AGE FOR THE POPULATION 15 YEARS AND OVER
MartialStatus_Male_NowMarried_SpouseAbsent_Other_45-49years	Percentage of males over the age of 15 who are now married with a spouse absent, other between the ages of 45 and 49	Normalized by B12002_002	B12002_058	Estimate!!Total:!!Male:!!Now married:!!Married, spouse absent:!!Other:!!45 to 49 years	SEX BY MARITAL STATUS BY AGE FOR THE POPULATION 15 YEARS AND OVER
MartialStatus_Male_NowMarried_SpouseAbsent_Other_50-54years	Percentage of males over the age of 15 who are now married with a spouse absent, other between the ages of 50 and 54	Normalized by B12002_002	B12002_059	Estimate!!Total:!!Male:!!Now married:!!Married, spouse absent:!!Other:!!50 to 54 years	SEX BY MARITAL STATUS BY AGE FOR THE POPULATION 15 YEARS AND OVER
MartialStatus_Male_NowMarried_SpouseAbsent_Other_55-59years	Percentage of males over the age of 15 who are now married with a spouse absent, other between the ages of 55 and 59	Normalized by B12002_002	B12002_060	Estimate!!Total:!!Male:!!Now married:!!Married, spouse absent:!!Other:!!55 to 59 years	SEX BY MARITAL STATUS BY AGE FOR THE POPULATION 15 YEARS AND OVER
MartialStatus_Male_NowMarried_SpouseAbsent_Other_60-64years	Percentage of males over the age of 15 who are now married with a spouse absent, other between the ages of 60 and 64	Normalized by B12002_002	B12002_061	Estimate!!Total:!!Male:!!Now married:!!Married, spouse absent:!!Other:!!60 to 64 years	SEX BY MARITAL STATUS BY AGE FOR THE POPULATION 15 YEARS AND OVER
MartialStatus_Male_NowMarried_SpouseAbsent_Other_65-74years	Percentage of males over the age of 15 who are now married with a spouse absent, other between the ages of 65 and 74	Normalized by B12002_002	B12002_062	Estimate!!Total:!!Male:!!Now married:!!Married, spouse absent:!!Other:!!65 to 74 years	SEX BY MARITAL STATUS BY AGE FOR THE POPULATION 15 YEARS AND OVER
MartialStatus_Male_NowMarried_SpouseAbsent_Other_75-84years	Percentage of males over the age of 15 who are now married with a spouse absent, other between the ages of 75 and 84	Normalized by B12002_002	B12002_063	Estimate!!Total:!!Male:!!Now married:!!Married, spouse absent:!!Other:!!75 to 84 years	SEX BY MARITAL STATUS BY AGE FOR THE POPULATION 15 YEARS AND OVER
MartialStatus_Male_NowMarried_SpouseAbsent_Other_85andolder	Percentage of males over the age of 15 who are now married with a spouse absent, other 85 years and older	Normalized by B12002_002	B12002_064	Estimate!!Total:!!Male:!!Now married:!!Married, spouse absent:!!Other:!!85 years and over	SEX BY MARITAL STATUS BY AGE FOR THE POPULATION 15 YEARS AND OVER
MartialStatus_Male_Widowed	Percentage of males over the age of 15 who are widowed	Normalized by B12002_002	B12002_065	Estimate!!Total:!!Male:!!Widowed:	SEX BY MARITAL STATUS BY AGE FOR THE POPULATION 15 YEARS AND OVER
MartialStatus_Male_Widowed_15-17years	Percentage of males over the age of 15 who are widowed between the ages of 15 and 17	Normalized by B12002_002	B12002_066	Estimate!!Total:!!Male:!!Widowed:!!15 to 17 years	SEX BY MARITAL STATUS BY AGE FOR THE POPULATION 15 YEARS AND OVER
MartialStatus_Male_Widowed_18-19years	Percentage of males over the age of 15 who are widowed between the ages of 18 and 19	Normalized by B12002_002	B12002_067	Estimate!!Total:!!Male:!!Widowed:!!18 and 19 years	SEX BY MARITAL STATUS BY AGE FOR THE POPULATION 15 YEARS AND OVER
MartialStatus_Male_Widowed_20-24years	Percentage of males over the age of 15 who are widowed between the ages of 20 and 24	Normalized by B12002_002	B12002_068	Estimate!!Total:!!Male:!!Widowed:!!20 to 24 years	SEX BY MARITAL STATUS BY AGE FOR THE POPULATION 15 YEARS AND OVER
MartialStatus_Male_Widowed_25-29years	Percentage of males over the age of 15 who are widowed between the ages of 25 and 29	Normalized by B12002_002	B12002_069	Estimate!!Total:!!Male:!!Widowed:!!25 to 29 years	SEX BY MARITAL STATUS BY AGE FOR THE POPULATION 15 YEARS AND OVER
MartialStatus_Male_Widowed_30-34years	Percentage of males over the age of 15 who are widowed between the ages of 30 and 34	Normalized by B12002_002	B12002_070	Estimate!!Total:!!Male:!!Widowed:!!30 to 34 years	SEX BY MARITAL STATUS BY AGE FOR THE POPULATION 15 YEARS AND OVER
MartialStatus_Male_Widowed_35-39years	Percentage of males over the age of 15 who are widowed between the ages of 35 and 39	Normalized by B12002_002	B12002_071	Estimate!!Total:!!Male:!!Widowed:!!35 to 39 years	SEX BY MARITAL STATUS BY AGE FOR THE POPULATION 15 YEARS AND OVER
MartialStatus_Male_Widowed_40-44years	Percentage of males over the age of 15 who are widowed between the ages of 40 and 44	Normalized by B12002_002	B12002_072	Estimate!!Total:!!Male:!!Widowed:!!40 to 44 years	SEX BY MARITAL STATUS BY AGE FOR THE POPULATION 15 YEARS AND OVER
MartialStatus_Male_Widowed_45-49years	Percentage of males over the age of 15 who are widowed between the ages of 45 and 49	Normalized by B12002_002	B12002_073	Estimate!!Total:!!Male:!!Widowed:!!45 to 49 years	SEX BY MARITAL STATUS BY AGE FOR THE POPULATION 15 YEARS AND OVER
MartialStatus_Male_Widowed_50-54years	Percentage of males over the age of 15 who are widowed between the ages of 50 and 54	Normalized by B12002_002	B12002_074	Estimate!!Total:!!Male:!!Widowed:!!50 to 54 years	SEX BY MARITAL STATUS BY AGE FOR THE POPULATION 15 YEARS AND OVER
MartialStatus_Male_Widowed_55-59years	Percentage of males over the age of 15 who are widowed between the ages of 55 and 59	Normalized by B12002_002	B12002_075	Estimate!!Total:!!Male:!!Widowed:!!55 to 59 years	SEX BY MARITAL STATUS BY AGE FOR THE POPULATION 15 YEARS AND OVER
MartialStatus_Male_Widowed_60-64years	Percentage of males over the age of 15 who are widowed between the ages of 60 and 64	Normalized by B12002_002	B12002_076	Estimate!!Total:!!Male:!!Widowed:!!60 to 64 years	SEX BY MARITAL STATUS BY AGE FOR THE POPULATION 15 YEARS AND OVER
MartialStatus_Male_Widowed_65-74years	Percentage of males over the age of 15 who are widowed between the ages of 65 and 74	Normalized by B12002_002	B12002_077	Estimate!!Total:!!Male:!!Widowed:!!65 to 74 years	SEX BY MARITAL STATUS BY AGE FOR THE POPULATION 15 YEARS AND OVER
MartialStatus_Male_Widowed_75-84years	Percentage of males over the age of 15 who are widowed between the ages of 75 and 84	Normalized by B12002_002	B12002_078	Estimate!!Total:!!Male:!!Widowed:!!75 to 84 years	SEX BY MARITAL STATUS BY AGE FOR THE POPULATION 15 YEARS AND OVER
MartialStatus_Male_Widowed_85andolder	Percentage of males over the age of 15 who are widowed 85 years and older	Normalized by B12002_002	B12002_079	Estimate!!Total:!!Male:!!Widowed:!!85 years and over	SEX BY MARITAL STATUS BY AGE FOR THE POPULATION 15 YEARS AND OVER
MartialStatus_Male_Divorced	Percentage of males over the age of 15 who are divorced	Normalized by B12002_002	B12002_080	Estimate!!Total:!!Male:!!Divorced:	SEX BY MARITAL STATUS BY AGE FOR THE POPULATION 15 YEARS AND OVER
MartialStatus_Male_Divorced_15-17years	Percentage of males over the age of 15 who are divorced between the ages of 15 and 17	Normalized by B12002_002	B12002_081	Estimate!!Total:!!Male:!!Divorced:!!15 to 17 years	SEX BY MARITAL STATUS BY AGE FOR THE POPULATION 15 YEARS AND OVER
MartialStatus_Male_Divorced_18-19years	Percentage of males over the age of 15 who are divorced between the ages of 18 and 19	Normalized by B12002_002	B12002_082	Estimate!!Total:!!Male:!!Divorced:!!18 and 19 years	SEX BY MARITAL STATUS BY AGE FOR THE POPULATION 15 YEARS AND OVER
MartialStatus_Male_Divorced_20-24years	Percentage of males over the age of 15 who are divorced between the ages of 20 and 24	Normalized by B12002_002	B12002_083	Estimate!!Total:!!Male:!!Divorced:!!20 to 24 years	SEX BY MARITAL STATUS BY AGE FOR THE POPULATION 15 YEARS AND OVER
MartialStatus_Male_Divorced_25-29years	Percentage of males over the age of 15 who are divorced between the ages of 25 and 29	Normalized by B12002_002	B12002_084	Estimate!!Total:!!Male:!!Divorced:!!25 to 29 years	SEX BY MARITAL STATUS BY AGE FOR THE POPULATION 15 YEARS AND OVER
MartialStatus_Male_Divorced_30-34years	Percentage of males over the age of 15 who are divorced between the ages of 30 and 34	Normalized by B12002_002	B12002_085	Estimate!!Total:!!Male:!!Divorced:!!30 to 34 years	SEX BY MARITAL STATUS BY AGE FOR THE POPULATION 15 YEARS AND OVER
MartialStatus_Male_Divorced_35-39years	Percentage of males over the age of 15 who are divorced between the ages of 35 and 39	Normalized by B12002_002	B12002_086	Estimate!!Total:!!Male:!!Divorced:!!35 to 39 years	SEX BY MARITAL STATUS BY AGE FOR THE POPULATION 15 YEARS AND OVER
MartialStatus_Male_Divorced_40-44years	Percentage of males over the age of 15 who are divorced between the ages of 40 and 44	Normalized by B12002_002	B12002_087	Estimate!!Total:!!Male:!!Divorced:!!40 to 44 years	SEX BY MARITAL STATUS BY AGE FOR THE POPULATION 15 YEARS AND OVER
MartialStatus_Male_Divorced_45-49years	Percentage of males over the age of 15 who are divorced between the ages of 45 and 49	Normalized by B12002_002	B12002_088	Estimate!!Total:!!Male:!!Divorced:!!45 to 49 years	SEX BY MARITAL STATUS BY AGE FOR THE POPULATION 15 YEARS AND OVER
MartialStatus_Male_Divorced_50-54years	Percentage of males over the age of 15 who are divorced between the ages of 50 and 54	Normalized by B12002_002	B12002_089	Estimate!!Total:!!Male:!!Divorced:!!50 to 54 years	SEX BY MARITAL STATUS BY AGE FOR THE POPULATION 15 YEARS AND OVER
MartialStatus_Male_Divorced_55-59years	Percentage of males over the age of 15 who are divorced between the ages of 55 and 59	Normalized by B12002_002	B12002_090	Estimate!!Total:!!Male:!!Divorced:!!55 to 59 years	SEX BY MARITAL STATUS BY AGE FOR THE POPULATION 15 YEARS AND OVER
MartialStatus_Male_Divorced_60-64years	Percentage of males over the age of 15 who are divorced between the ages of 60 and 64	Normalized by B12002_002	B12002_091	Estimate!!Total:!!Male:!!Divorced:!!60 to 64 years	SEX BY MARITAL STATUS BY AGE FOR THE POPULATION 15 YEARS AND OVER
MartialStatus_Male_Divorced_65-74years	Percentage of males over the age of 15 who are divorced between the ages of 65 and 74	Normalized by B12002_002	B12002_092	Estimate!!Total:!!Male:!!Divorced:!!65 to 74 years	SEX BY MARITAL STATUS BY AGE FOR THE POPULATION 15 YEARS AND OVER
MartialStatus_Male_Divorced_75-84years	Percentage of males over the age of 15 who are divorced between the ages of 75 and 84	Normalized by B12002_002	B12002_093	Estimate!!Total:!!Male:!!Divorced:!!75 to 84 years	SEX BY MARITAL STATUS BY AGE FOR THE POPULATION 15 YEARS AND OVER
MartialStatus_Male_Divorced_85andolder	Percentage of males over the age of 15 who are divorced 85 years and older	Normalized by B12002_002	B12002_094	Estimate!!Total:!!Male:!!Divorced:!!85 years and over	SEX BY MARITAL STATUS BY AGE FOR THE POPULATION 15 YEARS AND OVER
NA	NA	Used for normalization (not included in model)	B12002_095	Estimate!!Total:!!Female:	SEX BY MARITAL STATUS BY AGE FOR THE POPULATION 15 YEARS AND OVER
MartialStatus_Female_NeverMarried	Percentage of females over the age of 15 who have never married	Normalized by B12002_095	B12002_096	Estimate!!Total:!!Female:!!Never married:	SEX BY MARITAL STATUS BY AGE FOR THE POPULATION 15 YEARS AND OVER
MartialStatus_Female_NeverMarried_15-17years	Percentage of females over the age of 15 who have never married between the ages of 15 and 17	Normalized by B12002_095	B12002_097	Estimate!!Total:!!Female:!!Never married:!!15 to 17 years	SEX BY MARITAL STATUS BY AGE FOR THE POPULATION 15 YEARS AND OVER
MartialStatus_Female_NeverMarried_18-19years	Percentage of females over the age of 15 who have never married between the ages of 18 and 19	Normalized by B12002_095	B12002_098	Estimate!!Total:!!Female:!!Never married:!!18 and 19 years	SEX BY MARITAL STATUS BY AGE FOR THE POPULATION 15 YEARS AND OVER
MartialStatus_Female_NeverMarried_20-24years	Percentage of females over the age of 15 who have never married between the ages of 20 and 24	Normalized by B12002_095	B12002_099	Estimate!!Total:!!Female:!!Never married:!!20 to 24 years	SEX BY MARITAL STATUS BY AGE FOR THE POPULATION 15 YEARS AND OVER
MartialStatus_Female_NeverMarried_25-29years	Percentage of females over the age of 15 who have never married between the ages of 25 and 29	Normalized by B12002_095	B12002_100	Estimate!!Total:!!Female:!!Never married:!!25 to 29 years	SEX BY MARITAL STATUS BY AGE FOR THE POPULATION 15 YEARS AND OVER
MartialStatus_Female_NeverMarried_30-34years	Percentage of females over the age of 15 who have never married between the ages of 30 and 34	Normalized by B12002_095	B12002_101	Estimate!!Total:!!Female:!!Never married:!!30 to 34 years	SEX BY MARITAL STATUS BY AGE FOR THE POPULATION 15 YEARS AND OVER
MartialStatus_Female_NeverMarried_35-39years	Percentage of females over the age of 15 who have never married between the ages of 35 and 39	Normalized by B12002_095	B12002_102	Estimate!!Total:!!Female:!!Never married:!!35 to 39 years	SEX BY MARITAL STATUS BY AGE FOR THE POPULATION 15 YEARS AND OVER
MartialStatus_Female_NeverMarried_40-44years	Percentage of females over the age of 15 who have never married between the ages of 40 and 44	Normalized by B12002_095	B12002_103	Estimate!!Total:!!Female:!!Never married:!!40 to 44 years	SEX BY MARITAL STATUS BY AGE FOR THE POPULATION 15 YEARS AND OVER
MartialStatus_Female_NeverMarried_45-49years	Percentage of females over the age of 15 who have never married between the ages of 45 and 49	Normalized by B12002_095	B12002_104	Estimate!!Total:!!Female:!!Never married:!!45 to 49 years	SEX BY MARITAL STATUS BY AGE FOR THE POPULATION 15 YEARS AND OVER
MartialStatus_Female_NeverMarried_50-54years	Percentage of females over the age of 15 who have never married between the ages of 50 and 54	Normalized by B12002_095	B12002_105	Estimate!!Total:!!Female:!!Never married:!!50 to 54 years	SEX BY MARITAL STATUS BY AGE FOR THE POPULATION 15 YEARS AND OVER
MartialStatus_Female_NeverMarried_55-59years	Percentage of females over the age of 15 who have never married between the ages of 55 and 59	Normalized by B12002_095	B12002_106	Estimate!!Total:!!Female:!!Never married:!!55 to 59 years	SEX BY MARITAL STATUS BY AGE FOR THE POPULATION 15 YEARS AND OVER
MartialStatus_Female_NeverMarried_60-64years	Percentage of females over the age of 15 who have never married between the ages of 60 and 64	Normalized by B12002_095	B12002_107	Estimate!!Total:!!Female:!!Never married:!!60 to 64 years	SEX BY MARITAL STATUS BY AGE FOR THE POPULATION 15 YEARS AND OVER
MartialStatus_Female_NeverMarried_65-74years	Percentage of females over the age of 15 who have never married between the ages of 65 and 74	Normalized by B12002_095	B12002_108	Estimate!!Total:!!Female:!!Never married:!!65 to 74 years	SEX BY MARITAL STATUS BY AGE FOR THE POPULATION 15 YEARS AND OVER
MartialStatus_Female_NeverMarried_75-84years	Percentage of females over the age of 15 who have never married between the ages of 75 and 84	Normalized by B12002_095	B12002_109	Estimate!!Total:!!Female:!!Never married:!!75 to 84 years	SEX BY MARITAL STATUS BY AGE FOR THE POPULATION 15 YEARS AND OVER
MartialStatus_Female_NeverMarried_85andolder	Percentage of females over the age of 15 who have never married 85 years and older	Normalized by B12002_095	B12002_110	Estimate!!Total:!!Female:!!Never married:!!85 years and over	SEX BY MARITAL STATUS BY AGE FOR THE POPULATION 15 YEARS AND OVER
MartialStatus_Female_NowMarried	Percentage of females over the age of 15 who are now married	Normalized by B12002_095	B12002_111	Estimate!!Total:!!Female:!!Now married:	SEX BY MARITAL STATUS BY AGE FOR THE POPULATION 15 YEARS AND OVER
MartialStatus_Female_NowMarried_SpousePresent	Percentage of females over the age of 15 who are now married with a spouse present	Normalized by B12002_095	B12002_112	Estimate!!Total:!!Female:!!Now married:!!Married, spouse present:	SEX BY MARITAL STATUS BY AGE FOR THE POPULATION 15 YEARS AND OVER
MartialStatus_Female_NowMarried_SpousePresent_15-17years	Percentage of females over the age of 15 who are now married with a spouse present between the ages of 15 and 17	Normalized by B12002_095	B12002_113	Estimate!!Total:!!Female:!!Now married:!!Married, spouse present:!!15 to 17 years	SEX BY MARITAL STATUS BY AGE FOR THE POPULATION 15 YEARS AND OVER
MartialStatus_Female_NowMarried_SpousePresent_18-19years	Percentage of females over the age of 15 who are now married with a spouse present between the ages of 18 and 19	Normalized by B12002_095	B12002_114	Estimate!!Total:!!Female:!!Now married:!!Married, spouse present:!!18 and 19 years	SEX BY MARITAL STATUS BY AGE FOR THE POPULATION 15 YEARS AND OVER
MartialStatus_Female_NowMarried_SpousePresent_20-24years	Percentage of females over the age of 15 who are now married with a spouse present between the ages of 20 and 24	Normalized by B12002_095	B12002_115	Estimate!!Total:!!Female:!!Now married:!!Married, spouse present:!!20 to 24 years	SEX BY MARITAL STATUS BY AGE FOR THE POPULATION 15 YEARS AND OVER
MartialStatus_Female_NowMarried_SpousePresent_25-29years	Percentage of females over the age of 15 who are now married with a spouse present between the ages of 25 and 29	Normalized by B12002_095	B12002_116	Estimate!!Total:!!Female:!!Now married:!!Married, spouse present:!!25 to 29 years	SEX BY MARITAL STATUS BY AGE FOR THE POPULATION 15 YEARS AND OVER
MartialStatus_Female_NowMarried_SpousePresent_30-34years	Percentage of females over the age of 15 who are now married with a spouse present between the ages of 30 and 34	Normalized by B12002_095	B12002_117	Estimate!!Total:!!Female:!!Now married:!!Married, spouse present:!!30 to 34 years	SEX BY MARITAL STATUS BY AGE FOR THE POPULATION 15 YEARS AND OVER
MartialStatus_Female_NowMarried_SpousePresent_35-39years	Percentage of females over the age of 15 who are now married with a spouse present between the ages of 35 and 39	Normalized by B12002_095	B12002_118	Estimate!!Total:!!Female:!!Now married:!!Married, spouse present:!!35 to 39 years	SEX BY MARITAL STATUS BY AGE FOR THE POPULATION 15 YEARS AND OVER
MartialStatus_Female_NowMarried_SpousePresent_40-44years	Percentage of females over the age of 15 who are now married with a spouse present between the ages of 40 and 44	Normalized by B12002_095	B12002_119	Estimate!!Total:!!Female:!!Now married:!!Married, spouse present:!!40 to 44 years	SEX BY MARITAL STATUS BY AGE FOR THE POPULATION 15 YEARS AND OVER
MartialStatus_Female_NowMarried_SpousePresent_45-49years	Percentage of females over the age of 15 who are now married with a spouse present between the ages of 45 and 49	Normalized by B12002_095	B12002_120	Estimate!!Total:!!Female:!!Now married:!!Married, spouse present:!!45 to 49 years	SEX BY MARITAL STATUS BY AGE FOR THE POPULATION 15 YEARS AND OVER
MartialStatus_Female_NowMarried_SpousePresent_50-54years	Percentage of females over the age of 15 who are now married with a spouse present between the ages of 50 and 54	Normalized by B12002_095	B12002_121	Estimate!!Total:!!Female:!!Now married:!!Married, spouse present:!!50 to 54 years	SEX BY MARITAL STATUS BY AGE FOR THE POPULATION 15 YEARS AND OVER
MartialStatus_Female_NowMarried_SpousePresent_55-59years	Percentage of females over the age of 15 who are now married with a spouse present between the ages of 55 and 59	Normalized by B12002_095	B12002_122	Estimate!!Total:!!Female:!!Now married:!!Married, spouse present:!!55 to 59 years	SEX BY MARITAL STATUS BY AGE FOR THE POPULATION 15 YEARS AND OVER
MartialStatus_Female_NowMarried_SpousePresent_60-64years	Percentage of females over the age of 15 who are now married with a spouse present between the ages of 60 and 64	Normalized by B12002_095	B12002_123	Estimate!!Total:!!Female:!!Now married:!!Married, spouse present:!!60 to 64 years	SEX BY MARITAL STATUS BY AGE FOR THE POPULATION 15 YEARS AND OVER
MartialStatus_Female_NowMarried_SpousePresent_65-74years	Percentage of females over the age of 15 who are now married with a spouse present between the ages of 65 and 74	Normalized by B12002_095	B12002_124	Estimate!!Total:!!Female:!!Now married:!!Married, spouse present:!!65 to 74 years	SEX BY MARITAL STATUS BY AGE FOR THE POPULATION 15 YEARS AND OVER
MartialStatus_Female_NowMarried_SpousePresent_75-84years	Percentage of females over the age of 15 who are now married with a spouse present between the ages of 75 and 84	Normalized by B12002_095	B12002_125	Estimate!!Total:!!Female:!!Now married:!!Married, spouse present:!!75 to 84 years	SEX BY MARITAL STATUS BY AGE FOR THE POPULATION 15 YEARS AND OVER
MartialStatus_Female_NowMarried_SpousePresent_85andolder	Percentage of females over the age of 15 who are now married with a spouse present 85 years and older	Normalized by B12002_095	B12002_126	Estimate!!Total:!!Female:!!Now married:!!Married, spouse present:!!85 years and over	SEX BY MARITAL STATUS BY AGE FOR THE POPULATION 15 YEARS AND OVER
MartialStatus_Female_NowMarried_SpouseAbsent	Percentage of females over the age of 15 who are now married with a spouse absent	Normalized by B12002_095	B12002_127	Estimate!!Total:!!Female:!!Now married:!!Married, spouse absent:	SEX BY MARITAL STATUS BY AGE FOR THE POPULATION 15 YEARS AND OVER
MartialStatus_Female_NowMarried_SpouseAbsent_Separated	Percentage of females over the age of 15 who are now married with a spouse absent, separation	Normalized by B12002_095	B12002_128	Estimate!!Total:!!Female:!!Now married:!!Married, spouse absent:!!Separated:	SEX BY MARITAL STATUS BY AGE FOR THE POPULATION 15 YEARS AND OVER
MartialStatus_Female_NowMarried_SpouseAbsent_Separated_15-17years	Percentage of females over the age of 15 who are now married with a spouse absent, separation between the ages of 15 and 17	Normalized by B12002_095	B12002_129	Estimate!!Total:!!Female:!!Now married:!!Married, spouse absent:!!Separated:!!15 to 17 years	SEX BY MARITAL STATUS BY AGE FOR THE POPULATION 15 YEARS AND OVER
MartialStatus_Female_NowMarried_SpouseAbsent_Separated_18-19years	Percentage of females over the age of 15 who are now married with a spouse absent, separation between the ages of 18 and 19	Normalized by B12002_095	B12002_130	Estimate!!Total:!!Female:!!Now married:!!Married, spouse absent:!!Separated:!!18 and 19 years	SEX BY MARITAL STATUS BY AGE FOR THE POPULATION 15 YEARS AND OVER
MartialStatus_Female_NowMarried_SpouseAbsent_Separated_20-24years	Percentage of females over the age of 15 who are now married with a spouse absent, separation between the ages of 20 and 24	Normalized by B12002_095	B12002_131	Estimate!!Total:!!Female:!!Now married:!!Married, spouse absent:!!Separated:!!20 to 24 years	SEX BY MARITAL STATUS BY AGE FOR THE POPULATION 15 YEARS AND OVER
MartialStatus_Female_NowMarried_SpouseAbsent_Separated_25-29years	Percentage of females over the age of 15 who are now married with a spouse absent, separation between the ages of 25 and 29	Normalized by B12002_095	B12002_132	Estimate!!Total:!!Female:!!Now married:!!Married, spouse absent:!!Separated:!!25 to 29 years	SEX BY MARITAL STATUS BY AGE FOR THE POPULATION 15 YEARS AND OVER
MartialStatus_Female_NowMarried_SpouseAbsent_Separated_30-34years	Percentage of females over the age of 15 who are now married with a spouse absent, separation between the ages of 30 and 34	Normalized by B12002_095	B12002_133	Estimate!!Total:!!Female:!!Now married:!!Married, spouse absent:!!Separated:!!30 to 34 years	SEX BY MARITAL STATUS BY AGE FOR THE POPULATION 15 YEARS AND OVER
MartialStatus_Female_NowMarried_SpouseAbsent_Separated_35-39years	Percentage of females over the age of 15 who are now married with a spouse absent, separation between the ages of 35 and 39	Normalized by B12002_095	B12002_134	Estimate!!Total:!!Female:!!Now married:!!Married, spouse absent:!!Separated:!!35 to 39 years	SEX BY MARITAL STATUS BY AGE FOR THE POPULATION 15 YEARS AND OVER
MartialStatus_Female_NowMarried_SpouseAbsent_Separated_40-44years	Percentage of females over the age of 15 who are now married with a spouse absent, separation between the ages of 40 and 44	Normalized by B12002_095	B12002_135	Estimate!!Total:!!Female:!!Now married:!!Married, spouse absent:!!Separated:!!40 to 44 years	SEX BY MARITAL STATUS BY AGE FOR THE POPULATION 15 YEARS AND OVER
MartialStatus_Female_NowMarried_SpouseAbsent_Separated_45-49years	Percentage of females over the age of 15 who are now married with a spouse absent, separation between the ages of 45 and 49	Normalized by B12002_095	B12002_136	Estimate!!Total:!!Female:!!Now married:!!Married, spouse absent:!!Separated:!!45 to 49 years	SEX BY MARITAL STATUS BY AGE FOR THE POPULATION 15 YEARS AND OVER
MartialStatus_Female_NowMarried_SpouseAbsent_Separated_50-54years	Percentage of females over the age of 15 who are now married with a spouse absent, separation between the ages of 50 and 54	Normalized by B12002_095	B12002_137	Estimate!!Total:!!Female:!!Now married:!!Married, spouse absent:!!Separated:!!50 to 54 years	SEX BY MARITAL STATUS BY AGE FOR THE POPULATION 15 YEARS AND OVER
MartialStatus_Female_NowMarried_SpouseAbsent_Separated_55-59years	Percentage of females over the age of 15 who are now married with a spouse absent, separation between the ages of 55 and 59	Normalized by B12002_095	B12002_138	Estimate!!Total:!!Female:!!Now married:!!Married, spouse absent:!!Separated:!!55 to 59 years	SEX BY MARITAL STATUS BY AGE FOR THE POPULATION 15 YEARS AND OVER
MartialStatus_Female_NowMarried_SpouseAbsent_Separated_60-64years	Percentage of females over the age of 15 who are now married with a spouse absent, separation between the ages of 60 and 64	Normalized by B12002_095	B12002_139	Estimate!!Total:!!Female:!!Now married:!!Married, spouse absent:!!Separated:!!60 to 64 years	SEX BY MARITAL STATUS BY AGE FOR THE POPULATION 15 YEARS AND OVER
MartialStatus_Female_NowMarried_SpouseAbsent_Separated_65-74years	Percentage of females over the age of 15 who are now married with a spouse absent, separation between the ages of 65 and 74	Normalized by B12002_095	B12002_140	Estimate!!Total:!!Female:!!Now married:!!Married, spouse absent:!!Separated:!!65 to 74 years	SEX BY MARITAL STATUS BY AGE FOR THE POPULATION 15 YEARS AND OVER
MartialStatus_Female_NowMarried_SpouseAbsent_Separated_75-84years	Percentage of females over the age of 15 who are now married with a spouse absent, separation between the ages of 75 and 84	Normalized by B12002_095	B12002_141	Estimate!!Total:!!Female:!!Now married:!!Married, spouse absent:!!Separated:!!75 to 84 years	SEX BY MARITAL STATUS BY AGE FOR THE POPULATION 15 YEARS AND OVER
MartialStatus_Female_NowMarried_SpouseAbsent_Separated_85andolder	Percentage of females over the age of 15 who are now married with a spouse absent, separation 85 years and older	Normalized by B12002_095	B12002_142	Estimate!!Total:!!Female:!!Now married:!!Married, spouse absent:!!Separated:!!85 years and over	SEX BY MARITAL STATUS BY AGE FOR THE POPULATION 15 YEARS AND OVER
MartialStatus_Female_NowMarried_SpouseAbsent_Other	Percentage of females over the age of 15 who are now married with a spouse absent, other	Normalized by B12002_095	B12002_143	Estimate!!Total:!!Female:!!Now married:!!Married, spouse absent:!!Other:	SEX BY MARITAL STATUS BY AGE FOR THE POPULATION 15 YEARS AND OVER
MartialStatus_Female_NowMarried_SpouseAbsent_Other_15-17years	Percentage of females over the age of 15 who are now married with a spouse absent, other between the ages of 15 and 17	Normalized by B12002_095	B12002_144	Estimate!!Total:!!Female:!!Now married:!!Married, spouse absent:!!Other:!!15 to 17 years	SEX BY MARITAL STATUS BY AGE FOR THE POPULATION 15 YEARS AND OVER
MartialStatus_Female_NowMarried_SpouseAbsent_Other_18-19years	Percentage of females over the age of 15 who are now married with a spouse absent, other between the ages of 18 and 19	Normalized by B12002_095	B12002_145	Estimate!!Total:!!Female:!!Now married:!!Married, spouse absent:!!Other:!!18 and 19 years	SEX BY MARITAL STATUS BY AGE FOR THE POPULATION 15 YEARS AND OVER
MartialStatus_Female_NowMarried_SpouseAbsent_Other_20-24years	Percentage of females over the age of 15 who are now married with a spouse absent, other between the ages of 20 and 24	Normalized by B12002_095	B12002_146	Estimate!!Total:!!Female:!!Now married:!!Married, spouse absent:!!Other:!!20 to 24 years	SEX BY MARITAL STATUS BY AGE FOR THE POPULATION 15 YEARS AND OVER
MartialStatus_Female_NowMarried_SpouseAbsent_Other_25-29years	Percentage of females over the age of 15 who are now married with a spouse absent, other between the ages of 25 and 29	Normalized by B12002_095	B12002_147	Estimate!!Total:!!Female:!!Now married:!!Married, spouse absent:!!Other:!!25 to 29 years	SEX BY MARITAL STATUS BY AGE FOR THE POPULATION 15 YEARS AND OVER
MartialStatus_Female_NowMarried_SpouseAbsent_Other_30-34years	Percentage of females over the age of 15 who are now married with a spouse absent, other between the ages of 30 and 34	Normalized by B12002_095	B12002_148	Estimate!!Total:!!Female:!!Now married:!!Married, spouse absent:!!Other:!!30 to 34 years	SEX BY MARITAL STATUS BY AGE FOR THE POPULATION 15 YEARS AND OVER
MartialStatus_Female_NowMarried_SpouseAbsent_Other_35-39years	Percentage of females over the age of 15 who are now married with a spouse absent, other between the ages of 35 and 39	Normalized by B12002_095	B12002_149	Estimate!!Total:!!Female:!!Now married:!!Married, spouse absent:!!Other:!!35 to 39 years	SEX BY MARITAL STATUS BY AGE FOR THE POPULATION 15 YEARS AND OVER
MartialStatus_Female_NowMarried_SpouseAbsent_Other_40-44years	Percentage of females over the age of 15 who are now married with a spouse absent, other between the ages of 40 and 44	Normalized by B12002_095	B12002_150	Estimate!!Total:!!Female:!!Now married:!!Married, spouse absent:!!Other:!!40 to 44 years	SEX BY MARITAL STATUS BY AGE FOR THE POPULATION 15 YEARS AND OVER
MartialStatus_Female_NowMarried_SpouseAbsent_Other_45-49years	Percentage of females over the age of 15 who are now married with a spouse absent, other between the ages of 45 and 49	Normalized by B12002_095	B12002_151	Estimate!!Total:!!Female:!!Now married:!!Married, spouse absent:!!Other:!!45 to 49 years	SEX BY MARITAL STATUS BY AGE FOR THE POPULATION 15 YEARS AND OVER
MartialStatus_Female_NowMarried_SpouseAbsent_Other_50-54years	Percentage of females over the age of 15 who are now married with a spouse absent, other between the ages of 50 and 54	Normalized by B12002_095	B12002_152	Estimate!!Total:!!Female:!!Now married:!!Married, spouse absent:!!Other:!!50 to 54 years	SEX BY MARITAL STATUS BY AGE FOR THE POPULATION 15 YEARS AND OVER
MartialStatus_Female_NowMarried_SpouseAbsent_Other_55-59years	Percentage of females over the age of 15 who are now married with a spouse absent, other between the ages of 55 and 59	Normalized by B12002_095	B12002_153	Estimate!!Total:!!Female:!!Now married:!!Married, spouse absent:!!Other:!!55 to 59 years	SEX BY MARITAL STATUS BY AGE FOR THE POPULATION 15 YEARS AND OVER
MartialStatus_Female_NowMarried_SpouseAbsent_Other_60-64years	Percentage of females over the age of 15 who are now married with a spouse absent, other between the ages of 60 and 64	Normalized by B12002_095	B12002_154	Estimate!!Total:!!Female:!!Now married:!!Married, spouse absent:!!Other:!!60 to 64 years	SEX BY MARITAL STATUS BY AGE FOR THE POPULATION 15 YEARS AND OVER
MartialStatus_Female_NowMarried_SpouseAbsent_Other_65-74years	Percentage of females over the age of 15 who are now married with a spouse absent, other between the ages of 65 and 74	Normalized by B12002_095	B12002_155	Estimate!!Total:!!Female:!!Now married:!!Married, spouse absent:!!Other:!!65 to 74 years	SEX BY MARITAL STATUS BY AGE FOR THE POPULATION 15 YEARS AND OVER
MartialStatus_Female_NowMarried_SpouseAbsent_Other_75-84years	Percentage of females over the age of 15 who are now married with a spouse absent, other between the ages of 75 and 84	Normalized by B12002_095	B12002_156	Estimate!!Total:!!Female:!!Now married:!!Married, spouse absent:!!Other:!!75 to 84 years	SEX BY MARITAL STATUS BY AGE FOR THE POPULATION 15 YEARS AND OVER
MartialStatus_Female_NowMarried_SpouseAbsent_Other_85andolder	Percentage of females over the age of 15 who are now married with a spouse absent, other 85 years and older	Normalized by B12002_095	B12002_157	Estimate!!Total:!!Female:!!Now married:!!Married, spouse absent:!!Other:!!85 years and over	SEX BY MARITAL STATUS BY AGE FOR THE POPULATION 15 YEARS AND OVER
MartialStatus_Female_Widowed	Percentage of females over the age of 15 who are widowed	Normalized by B12002_095	B12002_158	Estimate!!Total:!!Female:!!Widowed:	SEX BY MARITAL STATUS BY AGE FOR THE POPULATION 15 YEARS AND OVER
MartialStatus_Female_Widowed_15-17years	Percentage of females over the age of 15 who are widowed between the ages of 15 and 17	Normalized by B12002_095	B12002_159	Estimate!!Total:!!Female:!!Widowed:!!15 to 17 years	SEX BY MARITAL STATUS BY AGE FOR THE POPULATION 15 YEARS AND OVER
MartialStatus_Female_Widowed_18-19years	Percentage of females over the age of 15 who are widowed between the ages of 18 and 19	Normalized by B12002_095	B12002_160	Estimate!!Total:!!Female:!!Widowed:!!18 and 19 years	SEX BY MARITAL STATUS BY AGE FOR THE POPULATION 15 YEARS AND OVER
MartialStatus_Female_Widowed_20-24years	Percentage of females over the age of 15 who are widowed between the ages of 20 and 24	Normalized by B12002_095	B12002_161	Estimate!!Total:!!Female:!!Widowed:!!20 to 24 years	SEX BY MARITAL STATUS BY AGE FOR THE POPULATION 15 YEARS AND OVER
MartialStatus_Female_Widowed_25-29years	Percentage of females over the age of 15 who are widowed between the ages of 25 and 29	Normalized by B12002_095	B12002_162	Estimate!!Total:!!Female:!!Widowed:!!25 to 29 years	SEX BY MARITAL STATUS BY AGE FOR THE POPULATION 15 YEARS AND OVER
MartialStatus_Female_Widowed_30-34years	Percentage of females over the age of 15 who are widowed between the ages of 30 and 34	Normalized by B12002_095	B12002_163	Estimate!!Total:!!Female:!!Widowed:!!30 to 34 years	SEX BY MARITAL STATUS BY AGE FOR THE POPULATION 15 YEARS AND OVER
MartialStatus_Female_Widowed_35-39years	Percentage of females over the age of 15 who are widowed between the ages of 35 and 39	Normalized by B12002_095	B12002_164	Estimate!!Total:!!Female:!!Widowed:!!35 to 39 years	SEX BY MARITAL STATUS BY AGE FOR THE POPULATION 15 YEARS AND OVER
MartialStatus_Female_Widowed_40-44years	Percentage of females over the age of 15 who are widowed between the ages of 40 and 44	Normalized by B12002_095	B12002_165	Estimate!!Total:!!Female:!!Widowed:!!40 to 44 years	SEX BY MARITAL STATUS BY AGE FOR THE POPULATION 15 YEARS AND OVER
MartialStatus_Female_Widowed_45-49years	Percentage of females over the age of 15 who are widowed between the ages of 45 and 49	Normalized by B12002_095	B12002_166	Estimate!!Total:!!Female:!!Widowed:!!45 to 49 years	SEX BY MARITAL STATUS BY AGE FOR THE POPULATION 15 YEARS AND OVER
MartialStatus_Female_Widowed_50-54years	Percentage of females over the age of 15 who are widowed between the ages of 50 and 54	Normalized by B12002_095	B12002_167	Estimate!!Total:!!Female:!!Widowed:!!50 to 54 years	SEX BY MARITAL STATUS BY AGE FOR THE POPULATION 15 YEARS AND OVER
MartialStatus_Female_Widowed_55-59years	Percentage of females over the age of 15 who are widowed between the ages of 55 and 59	Normalized by B12002_095	B12002_168	Estimate!!Total:!!Female:!!Widowed:!!55 to 59 years	SEX BY MARITAL STATUS BY AGE FOR THE POPULATION 15 YEARS AND OVER
MartialStatus_Female_Widowed_60-64years	Percentage of females over the age of 15 who are widowed between the ages of 60 and 64	Normalized by B12002_095	B12002_169	Estimate!!Total:!!Female:!!Widowed:!!60 to 64 years	SEX BY MARITAL STATUS BY AGE FOR THE POPULATION 15 YEARS AND OVER
MartialStatus_Female_Widowed_65-74years	Percentage of females over the age of 15 who are widowed between the ages of 65 and 74	Normalized by B12002_095	B12002_170	Estimate!!Total:!!Female:!!Widowed:!!65 to 74 years	SEX BY MARITAL STATUS BY AGE FOR THE POPULATION 15 YEARS AND OVER
MartialStatus_Female_Widowed_75-84years	Percentage of females over the age of 15 who are widowed between the ages of 75 and 84	Normalized by B12002_095	B12002_171	Estimate!!Total:!!Female:!!Widowed:!!75 to 84 years	SEX BY MARITAL STATUS BY AGE FOR THE POPULATION 15 YEARS AND OVER
MartialStatus_Female_Widowed_85andolder	Percentage of females over the age of 15 who are widowed 85 years and older	Normalized by B12002_095	B12002_172	Estimate!!Total:!!Female:!!Widowed:!!85 years and over	SEX BY MARITAL STATUS BY AGE FOR THE POPULATION 15 YEARS AND OVER
MartialStatus_Female_Divorced	Percentage of females over the age of 15 who are divorced	Normalized by B12002_095	B12002_173	Estimate!!Total:!!Female:!!Divorced:	SEX BY MARITAL STATUS BY AGE FOR THE POPULATION 15 YEARS AND OVER
MartialStatus_Female_Divorced_15-17years	Percentage of females over the age of 15 who are divorced between the ages of 15 and 17	Normalized by B12002_095	B12002_174	Estimate!!Total:!!Female:!!Divorced:!!15 to 17 years	SEX BY MARITAL STATUS BY AGE FOR THE POPULATION 15 YEARS AND OVER
MartialStatus_Female_Divorced_18-19years	Percentage of females over the age of 15 who are divorced between the ages of 18 and 19	Normalized by B12002_095	B12002_175	Estimate!!Total:!!Female:!!Divorced:!!18 and 19 years	SEX BY MARITAL STATUS BY AGE FOR THE POPULATION 15 YEARS AND OVER
MartialStatus_Female_Divorced_20-24years	Percentage of females over the age of 15 who are divorced between the ages of 20 and 24	Normalized by B12002_095	B12002_176	Estimate!!Total:!!Female:!!Divorced:!!20 to 24 years	SEX BY MARITAL STATUS BY AGE FOR THE POPULATION 15 YEARS AND OVER
MartialStatus_Female_Divorced_25-29years	Percentage of females over the age of 15 who are divorced between the ages of 25 and 29	Normalized by B12002_095	B12002_177	Estimate!!Total:!!Female:!!Divorced:!!25 to 29 years	SEX BY MARITAL STATUS BY AGE FOR THE POPULATION 15 YEARS AND OVER
MartialStatus_Female_Divorced_30-34years	Percentage of females over the age of 15 who are divorced between the ages of 30 and 34	Normalized by B12002_095	B12002_178	Estimate!!Total:!!Female:!!Divorced:!!30 to 34 years	SEX BY MARITAL STATUS BY AGE FOR THE POPULATION 15 YEARS AND OVER
MartialStatus_Female_Divorced_35-39years	Percentage of females over the age of 15 who are divorced between the ages of 35 and 39	Normalized by B12002_095	B12002_179	Estimate!!Total:!!Female:!!Divorced:!!35 to 39 years	SEX BY MARITAL STATUS BY AGE FOR THE POPULATION 15 YEARS AND OVER
MartialStatus_Female_Divorced_40-44years	Percentage of females over the age of 15 who are divorced between the ages of 40 and 44	Normalized by B12002_095	B12002_180	Estimate!!Total:!!Female:!!Divorced:!!40 to 44 years	SEX BY MARITAL STATUS BY AGE FOR THE POPULATION 15 YEARS AND OVER
MartialStatus_Female_Divorced_45-49years	Percentage of females over the age of 15 who are divorced between the ages of 45 and 49	Normalized by B12002_095	B12002_181	Estimate!!Total:!!Female:!!Divorced:!!45 to 49 years	SEX BY MARITAL STATUS BY AGE FOR THE POPULATION 15 YEARS AND OVER
MartialStatus_Female_Divorced_50-54years	Percentage of females over the age of 15 who are divorced between the ages of 50 and 54	Normalized by B12002_095	B12002_182	Estimate!!Total:!!Female:!!Divorced:!!50 to 54 years	SEX BY MARITAL STATUS BY AGE FOR THE POPULATION 15 YEARS AND OVER
MartialStatus_Female_Divorced_55-59years	Percentage of females over the age of 15 who are divorced between the ages of 55 and 59	Normalized by B12002_095	B12002_183	Estimate!!Total:!!Female:!!Divorced:!!55 to 59 years	SEX BY MARITAL STATUS BY AGE FOR THE POPULATION 15 YEARS AND OVER
MartialStatus_Female_Divorced_60-64years	Percentage of females over the age of 15 who are divorced between the ages of 60 and 64	Normalized by B12002_095	B12002_184	Estimate!!Total:!!Female:!!Divorced:!!60 to 64 years	SEX BY MARITAL STATUS BY AGE FOR THE POPULATION 15 YEARS AND OVER
MartialStatus_Female_Divorced_65-74years	Percentage of females over the age of 15 who are divorced between the ages of 65 and 74	Normalized by B12002_095	B12002_185	Estimate!!Total:!!Female:!!Divorced:!!65 to 74 years	SEX BY MARITAL STATUS BY AGE FOR THE POPULATION 15 YEARS AND OVER
MartialStatus_Female_Divorced_75-84years	Percentage of females over the age of 15 who are divorced between the ages of 75 and 84	Normalized by B12002_095	B12002_186	Estimate!!Total:!!Female:!!Divorced:!!75 to 84 years	SEX BY MARITAL STATUS BY AGE FOR THE POPULATION 15 YEARS AND OVER
MartialStatus_Female_Divorced_85andolder	Percentage of females over the age of 15 who are divorced 85 years and older	Normalized by B12002_095	B12002_187	Estimate!!Total:!!Female:!!Divorced:!!85 years and over	SEX BY MARITAL STATUS BY AGE FOR THE POPULATION 15 YEARS AND OVER
NA	NA	Used for normalization (not included in model)	B13002_001	Estimate!!Total:	WOMEN 15 TO 50 YEARS WHO HAD A BIRTH IN THE PAST 12 MONTHS BY MARITAL STATUS AND AGE
WomenWhoHadBirthLast12Months	Percentage of females between the ages of 15 and 50 who have given birth in the last year	Normalized by B13002_001	B13002_002	Estimate!!Total:!!Women who had a birth in the past 12 months:	WOMEN 15 TO 50 YEARS WHO HAD A BIRTH IN THE PAST 12 MONTHS BY MARITAL STATUS AND AGE
WomenWhoHadBirthLast12Months_NowMarried	Percentage of females between the ages of 15 and 50 who have given birth in the last year who are now married	Normalized by B13002_001	B13002_003	Estimate!!Total:!!Women who had a birth in the past 12 months:!!Now married (including separated and spouse absent):	WOMEN 15 TO 50 YEARS WHO HAD A BIRTH IN THE PAST 12 MONTHS BY MARITAL STATUS AND AGE
WomenWhoHadBirthLast12Months_NowMarried_15-19years	Percentage of females between the ages of 15 and 50 who have given birth in the last year who are now married between the ages of 15 and 19	Normalized by B13002_001	B13002_004	Estimate!!Total:!!Women who had a birth in the past 12 months:!!Now married (including separated and spouse absent):!!15 to 19 years old	WOMEN 15 TO 50 YEARS WHO HAD A BIRTH IN THE PAST 12 MONTHS BY MARITAL STATUS AND AGE
WomenWhoHadBirthLast12Months_NowMarried_20-34years	Percentage of females between the ages of 15 and 50 who have given birth in the last year who are now married between the ages of 20 and 34	Normalized by B13002_001	B13002_005	Estimate!!Total:!!Women who had a birth in the past 12 months:!!Now married (including separated and spouse absent):!!20 to 34 years old	WOMEN 15 TO 50 YEARS WHO HAD A BIRTH IN THE PAST 12 MONTHS BY MARITAL STATUS AND AGE
WomenWhoHadBirthLast12Months_NowMarried_35-50years	Percentage of females between the ages of 15 and 50 who have given birth in the last year who are now married between the ages of 35 and 50	Normalized by B13002_001	B13002_006	Estimate!!Total:!!Women who had a birth in the past 12 months:!!Now married (including separated and spouse absent):!!35 to 50 years old	WOMEN 15 TO 50 YEARS WHO HAD A BIRTH IN THE PAST 12 MONTHS BY MARITAL STATUS AND AGE
WomenWhoHadBirthLast12Months_Unmarried	Percentage of females between the ages of 15 and 50 who have given birth in the last year who are unmarried	Normalized by B13002_001	B13002_007	Estimate!!Total:!!Women who had a birth in the past 12 months:!!Unmarried (never married, widowed, and divorced):	WOMEN 15 TO 50 YEARS WHO HAD A BIRTH IN THE PAST 12 MONTHS BY MARITAL STATUS AND AGE
WomenWhoHadBirthLast12Months_Unmarried_15-19years	Percentage of females between the ages of 15 and 50 who have given birth in the last year who are unmarried between the ages of 15 and 19	Normalized by B13002_001	B13002_008	Estimate!!Total:!!Women who had a birth in the past 12 months:!!Unmarried (never married, widowed, and divorced):!!15 to 19 years old	WOMEN 15 TO 50 YEARS WHO HAD A BIRTH IN THE PAST 12 MONTHS BY MARITAL STATUS AND AGE
WomenWhoHadBirthLast12Months_Unmarried_20-34years	Percentage of females between the ages of 15 and 50 who have given birth in the last year who are unmarried between the ages of 20 and 34	Normalized by B13002_001	B13002_009	Estimate!!Total:!!Women who had a birth in the past 12 months:!!Unmarried (never married, widowed, and divorced):!!20 to 34 years old	WOMEN 15 TO 50 YEARS WHO HAD A BIRTH IN THE PAST 12 MONTHS BY MARITAL STATUS AND AGE
WomenWhoHadBirthLast12Months_Unmarried_35-50years	Percentage of females between the ages of 15 and 50 who have given birth in the last year who are unmarried between the ages of 35 and 50	Normalized by B13002_001	B13002_010	Estimate!!Total:!!Women who had a birth in the past 12 months:!!Unmarried (never married, widowed, and divorced):!!35 to 50 years old	WOMEN 15 TO 50 YEARS WHO HAD A BIRTH IN THE PAST 12 MONTHS BY MARITAL STATUS AND AGE
WomenWhoHadNotHadBirthLast12Months	Percentage of females between the ages of 15 and 50 who have not given birth in the last year	Normalized by B13002_001	B13002_011	Estimate!!Total:!!Women who did not have a birth in the past 12 months:	WOMEN 15 TO 50 YEARS WHO HAD A BIRTH IN THE PAST 12 MONTHS BY MARITAL STATUS AND AGE
WomenWhoHadNotHadBirthLast12Months_NowMarried	Percentage of females between the ages of 15 and 50 who have not given birth in the last year who are now married	Normalized by B13002_001	B13002_012	Estimate!!Total:!!Women who did not have a birth in the past 12 months:!!Now married (including separated and spouse absent):	WOMEN 15 TO 50 YEARS WHO HAD A BIRTH IN THE PAST 12 MONTHS BY MARITAL STATUS AND AGE
WomenWhoHadNotHadBirthLast12Months_NowMarried_15-19years	Percentage of females between the ages of 15 and 50 who have not given birth in the last year who are now married between the ages of 15 and 19	Normalized by B13002_001	B13002_013	Estimate!!Total:!!Women who did not have a birth in the past 12 months:!!Now married (including separated and spouse absent):!!15 to 19 years old	WOMEN 15 TO 50 YEARS WHO HAD A BIRTH IN THE PAST 12 MONTHS BY MARITAL STATUS AND AGE
WomenWhoHadNotHadBirthLast12Months_NowMarried_20-34years	Percentage of females between the ages of 15 and 50 who have not given birth in the last year who are now married between the ages of 20 and 34	Normalized by B13002_001	B13002_014	Estimate!!Total:!!Women who did not have a birth in the past 12 months:!!Now married (including separated and spouse absent):!!20 to 34 years old	WOMEN 15 TO 50 YEARS WHO HAD A BIRTH IN THE PAST 12 MONTHS BY MARITAL STATUS AND AGE
WomenWhoHadNotHadBirthLast12Months_NowMarried_35-50years	Percentage of females between the ages of 15 and 50 who have not given birth in the last year who are now married between the ages of 35 and 50	Normalized by B13002_001	B13002_015	Estimate!!Total:!!Women who did not have a birth in the past 12 months:!!Now married (including separated and spouse absent):!!35 to 50 years old	WOMEN 15 TO 50 YEARS WHO HAD A BIRTH IN THE PAST 12 MONTHS BY MARITAL STATUS AND AGE
WomenWhoHadNotHadBirthLast12Months_Unmarried	Percentage of females between the ages of 15 and 50 who have not given birth in the last year who are unmarried	Normalized by B13002_001	B13002_016	Estimate!!Total:!!Women who did not have a birth in the past 12 months:!!Unmarried (never married, widowed, and divorced):	WOMEN 15 TO 50 YEARS WHO HAD A BIRTH IN THE PAST 12 MONTHS BY MARITAL STATUS AND AGE
WomenWhoHadNotHadBirthLast12Months_Unmarried_15-19years	Percentage of females between the ages of 15 and 50 who have not given birth in the last year who are unmarried between the ages of 15 and 19	Normalized by B13002_001	B13002_017	Estimate!!Total:!!Women who did not have a birth in the past 12 months:!!Unmarried (never married, widowed, and divorced):!!15 to 19 years old	WOMEN 15 TO 50 YEARS WHO HAD A BIRTH IN THE PAST 12 MONTHS BY MARITAL STATUS AND AGE
WomenWhoHadNotHadBirthLast12Months_Unmarried_20-34years	Percentage of females between the ages of 15 and 50 who have not given birth in the last year who are unmarried between the ages of 20 and 34	Normalized by B13002_001	B13002_018	Estimate!!Total:!!Women who did not have a birth in the past 12 months:!!Unmarried (never married, widowed, and divorced):!!20 to 34 years old	WOMEN 15 TO 50 YEARS WHO HAD A BIRTH IN THE PAST 12 MONTHS BY MARITAL STATUS AND AGE
WomenWhoHadNotHadBirthLast12Months_Unmarried_35-50years	Percentage of females between the ages of 15 and 50 who have not given birth in the last year who are unmarried between the ages of 35 and 50	Normalized by B13002_001	B13002_019	Estimate!!Total:!!Women who did not have a birth in the past 12 months:!!Unmarried (never married, widowed, and divorced):!!35 to 50 years old	WOMEN 15 TO 50 YEARS WHO HAD A BIRTH IN THE PAST 12 MONTHS BY MARITAL STATUS AND AGE
NA	NA	Used for normalization (not included in model)	B14002_002	Estimate!!Total:!!Male:	SEX BY SCHOOL ENROLLMENT BY LEVEL OF SCHOOL BY TYPE OF SCHOOL FOR THE POPULATION 3 YEARS AND OVER
SchoolEnrollment_Male_EnrolledInSchool	Percentage of males over the age of 3 who are enrolled in school	Normalized by B14002_002	B14002_003	Estimate!!Total:!!Male:!!Enrolled in school:	SEX BY SCHOOL ENROLLMENT BY LEVEL OF SCHOOL BY TYPE OF SCHOOL FOR THE POPULATION 3 YEARS AND OVER
SchoolEnrollment_Male_EnrolledInSchool_Preschool	Percentage of males over the age of 3 who are enrolled in preschool	Normalized by B14002_002	B14002_004	Estimate!!Total:!!Male:!!Enrolled in school:!!Enrolled in nursery school, preschool:	SEX BY SCHOOL ENROLLMENT BY LEVEL OF SCHOOL BY TYPE OF SCHOOL FOR THE POPULATION 3 YEARS AND OVER
SchoolEnrollment_Male_EnrolledInSchool_Preschool_PublicSchool	Percentage of males over the age of 3 who are enrolled in public preschool	Normalized by B14002_002	B14002_005	Estimate!!Total:!!Male:!!Enrolled in school:!!Enrolled in nursery school, preschool:!!Public school	SEX BY SCHOOL ENROLLMENT BY LEVEL OF SCHOOL BY TYPE OF SCHOOL FOR THE POPULATION 3 YEARS AND OVER
SchoolEnrollment_Male_EnrolledInSchool_Preschool_PrivateSchool	Percentage of males over the age of 3 who are enrolled in private preschool	Normalized by B14002_002	B14002_006	Estimate!!Total:!!Male:!!Enrolled in school:!!Enrolled in nursery school, preschool:!!Private school	SEX BY SCHOOL ENROLLMENT BY LEVEL OF SCHOOL BY TYPE OF SCHOOL FOR THE POPULATION 3 YEARS AND OVER
SchoolEnrollment_Male_EnrolledInSchool_Kindergarten	Percentage of males over the age of 3 who are enrolled in kindergarten	Normalized by B14002_002	B14002_007	Estimate!!Total:!!Male:!!Enrolled in school:!!Enrolled in kindergarten:	SEX BY SCHOOL ENROLLMENT BY LEVEL OF SCHOOL BY TYPE OF SCHOOL FOR THE POPULATION 3 YEARS AND OVER
SchoolEnrollment_Male_EnrolledInSchool_Kindergarten_PublicSchool	Percentage of males over the age of 3 who are enrolled in public kindergarten	Normalized by B14002_002	B14002_008	Estimate!!Total:!!Male:!!Enrolled in school:!!Enrolled in kindergarten:!!Public school	SEX BY SCHOOL ENROLLMENT BY LEVEL OF SCHOOL BY TYPE OF SCHOOL FOR THE POPULATION 3 YEARS AND OVER
SchoolEnrollment_Male_EnrolledInSchool_Kindergarten_PrivateSchool	Percentage of males over the age of 3 who are enrolled in private kindergarten	Normalized by B14002_002	B14002_009	Estimate!!Total:!!Male:!!Enrolled in school:!!Enrolled in kindergarten:!!Private school	SEX BY SCHOOL ENROLLMENT BY LEVEL OF SCHOOL BY TYPE OF SCHOOL FOR THE POPULATION 3 YEARS AND OVER
SchoolEnrollment_Male_EnrolledInSchool_Grade1-4	Percentage of males over the age of 3 who are enrolled in grades 1-4	Normalized by B14002_002	B14002_010	Estimate!!Total:!!Male:!!Enrolled in school:!!Enrolled in grade 1 to grade 4:	SEX BY SCHOOL ENROLLMENT BY LEVEL OF SCHOOL BY TYPE OF SCHOOL FOR THE POPULATION 3 YEARS AND OVER
SchoolEnrollment_Male_EnrolledInSchool_Grade1-4_PublicSchool	Percentage of males over the age of 3 who are enrolled in public grades 1-4	Normalized by B14002_002	B14002_011	Estimate!!Total:!!Male:!!Enrolled in school:!!Enrolled in grade 1 to grade 4:!!Public school	SEX BY SCHOOL ENROLLMENT BY LEVEL OF SCHOOL BY TYPE OF SCHOOL FOR THE POPULATION 3 YEARS AND OVER
SchoolEnrollment_Male_EnrolledInSchool_Grade1-4_PrivateSchool	Percentage of males over the age of 3 who are enrolled in private grades 1-4	Normalized by B14002_002	B14002_012	Estimate!!Total:!!Male:!!Enrolled in school:!!Enrolled in grade 1 to grade 4:!!Private school	SEX BY SCHOOL ENROLLMENT BY LEVEL OF SCHOOL BY TYPE OF SCHOOL FOR THE POPULATION 3 YEARS AND OVER
SchoolEnrollment_Male_EnrolledInSchool_Grade5-8	Percentage of males over the age of 3 who are enrolled in grades 5-8	Normalized by B14002_002	B14002_013	Estimate!!Total:!!Male:!!Enrolled in school:!!Enrolled in grade 5 to grade 8:	SEX BY SCHOOL ENROLLMENT BY LEVEL OF SCHOOL BY TYPE OF SCHOOL FOR THE POPULATION 3 YEARS AND OVER
SchoolEnrollment_Male_EnrolledInSchool_Grade5-8_PublicSchool	Percentage of males over the age of 3 who are enrolled in public grades 5-8	Normalized by B14002_002	B14002_014	Estimate!!Total:!!Male:!!Enrolled in school:!!Enrolled in grade 5 to grade 8:!!Public school	SEX BY SCHOOL ENROLLMENT BY LEVEL OF SCHOOL BY TYPE OF SCHOOL FOR THE POPULATION 3 YEARS AND OVER
SchoolEnrollment_Male_EnrolledInSchool_Grade5-8_PrivateSchool	Percentage of males over the age of 3 who are enrolled in private grades 5-8	Normalized by B14002_002	B14002_015	Estimate!!Total:!!Male:!!Enrolled in school:!!Enrolled in grade 5 to grade 8:!!Private school	SEX BY SCHOOL ENROLLMENT BY LEVEL OF SCHOOL BY TYPE OF SCHOOL FOR THE POPULATION 3 YEARS AND OVER
SchoolEnrollment_Male_EnrolledInSchool_Grade9-12	Percentage of males over the age of 3 who are enrolled in grades 9-12	Normalized by B14002_002	B14002_016	Estimate!!Total:!!Male:!!Enrolled in school:!!Enrolled in grade 9 to grade 12:	SEX BY SCHOOL ENROLLMENT BY LEVEL OF SCHOOL BY TYPE OF SCHOOL FOR THE POPULATION 3 YEARS AND OVER
SchoolEnrollment_Male_EnrolledInSchool_Grade9-12_PublicSchool	Percentage of males over the age of 3 who are enrolled in public grades 9-12	Normalized by B14002_002	B14002_017	Estimate!!Total:!!Male:!!Enrolled in school:!!Enrolled in grade 9 to grade 12:!!Public school	SEX BY SCHOOL ENROLLMENT BY LEVEL OF SCHOOL BY TYPE OF SCHOOL FOR THE POPULATION 3 YEARS AND OVER
SchoolEnrollment_Male_EnrolledInSchool_Grade9-12_PrivateSchool	Percentage of males over the age of 3 who are enrolled in private grades 9-12	Normalized by B14002_002	B14002_018	Estimate!!Total:!!Male:!!Enrolled in school:!!Enrolled in grade 9 to grade 12:!!Private school	SEX BY SCHOOL ENROLLMENT BY LEVEL OF SCHOOL BY TYPE OF SCHOOL FOR THE POPULATION 3 YEARS AND OVER
SchoolEnrollment_Male_EnrolledInSchool_Undergraduate	Percentage of males over the age of 3 who are enrolled in undergrad	Normalized by B14002_002	B14002_019	Estimate!!Total:!!Male:!!Enrolled in school:!!Enrolled in college undergraduate years:	SEX BY SCHOOL ENROLLMENT BY LEVEL OF SCHOOL BY TYPE OF SCHOOL FOR THE POPULATION 3 YEARS AND OVER
SchoolEnrollment_Male_EnrolledInSchool_Undergraduate_PublicSchool	Percentage of males over the age of 3 who are enrolled in public undergrad	Normalized by B14002_002	B14002_020	Estimate!!Total:!!Male:!!Enrolled in school:!!Enrolled in college undergraduate years:!!Public school	SEX BY SCHOOL ENROLLMENT BY LEVEL OF SCHOOL BY TYPE OF SCHOOL FOR THE POPULATION 3 YEARS AND OVER
SchoolEnrollment_Male_EnrolledInSchool_Undergraduate_PrivateSchool	Percentage of males over the age of 3 who are enrolled in private undergrad	Normalized by B14002_002	B14002_021	Estimate!!Total:!!Male:!!Enrolled in school:!!Enrolled in college undergraduate years:!!Private school	SEX BY SCHOOL ENROLLMENT BY LEVEL OF SCHOOL BY TYPE OF SCHOOL FOR THE POPULATION 3 YEARS AND OVER
SchoolEnrollment_Male_EnrolledInSchool_GraduateProfessionalSchool	Percentage of males over the age of 3 who are enrolled in graduate or professional school	Normalized by B14002_002	B14002_022	Estimate!!Total:!!Male:!!Enrolled in school:!!Enrolled in graduate or professional school:	SEX BY SCHOOL ENROLLMENT BY LEVEL OF SCHOOL BY TYPE OF SCHOOL FOR THE POPULATION 3 YEARS AND OVER
SchoolEnrollment_Male_EnrolledInSchool_GraduateProfessionalSchool_PublicSchool	Percentage of males over the age of 3 who are enrolled in public graduate or professional school	Normalized by B14002_002	B14002_023	Estimate!!Total:!!Male:!!Enrolled in school:!!Enrolled in graduate or professional school:!!Public school	SEX BY SCHOOL ENROLLMENT BY LEVEL OF SCHOOL BY TYPE OF SCHOOL FOR THE POPULATION 3 YEARS AND OVER
SchoolEnrollment_Male_EnrolledInSchool_GraduateProfessionalSchool_PrivateSchool	Percentage of males over the age of 3 who are enrolled in private graduate or professional school	Normalized by B14002_002	B14002_024	Estimate!!Total:!!Male:!!Enrolled in school:!!Enrolled in graduate or professional school:!!Private school	SEX BY SCHOOL ENROLLMENT BY LEVEL OF SCHOOL BY TYPE OF SCHOOL FOR THE POPULATION 3 YEARS AND OVER
SchoolEnrollment_Male_NotEnrolledInSchool	Percentage of males over the age of 3 who are not enrolled in school	Normalized by B14002_002	B14002_025	Estimate!!Total:!!Male:!!Not enrolled in school	SEX BY SCHOOL ENROLLMENT BY LEVEL OF SCHOOL BY TYPE OF SCHOOL FOR THE POPULATION 3 YEARS AND OVER
NA	NA	Used for normalization (not included in model)	B14002_026	Estimate!!Total:!!Female:	SEX BY SCHOOL ENROLLMENT BY LEVEL OF SCHOOL BY TYPE OF SCHOOL FOR THE POPULATION 3 YEARS AND OVER
SchoolEnrollment_Female_EnrolledInSchool	Percentage of females over the age of 3 who are enrolled in school	Normalized by B14002_026	B14002_027	Estimate!!Total:!!Female:!!Enrolled in school:	SEX BY SCHOOL ENROLLMENT BY LEVEL OF SCHOOL BY TYPE OF SCHOOL FOR THE POPULATION 3 YEARS AND OVER
SchoolEnrollment_Female_EnrolledInSchool_Preschool	Percentage of females over the age of 3 who are enrolled in preschool	Normalized by B14002_026	B14002_028	Estimate!!Total:!!Female:!!Enrolled in school:!!Enrolled in nursery school, preschool:	SEX BY SCHOOL ENROLLMENT BY LEVEL OF SCHOOL BY TYPE OF SCHOOL FOR THE POPULATION 3 YEARS AND OVER
SchoolEnrollment_Female_EnrolledInSchool_Preschool_PublicSchool	Percentage of females over the age of 3 who are enrolled in public preschool	Normalized by B14002_026	B14002_029	Estimate!!Total:!!Female:!!Enrolled in school:!!Enrolled in nursery school, preschool:!!Public school	SEX BY SCHOOL ENROLLMENT BY LEVEL OF SCHOOL BY TYPE OF SCHOOL FOR THE POPULATION 3 YEARS AND OVER
SchoolEnrollment_Female_EnrolledInSchool_Preschool_PrivateSchool	Percentage of females over the age of 3 who are enrolled in private preschool	Normalized by B14002_026	B14002_030	Estimate!!Total:!!Female:!!Enrolled in school:!!Enrolled in nursery school, preschool:!!Private school	SEX BY SCHOOL ENROLLMENT BY LEVEL OF SCHOOL BY TYPE OF SCHOOL FOR THE POPULATION 3 YEARS AND OVER
SchoolEnrollment_Female_EnrolledInSchool_Kindergarten	Percentage of females over the age of 3 who are enrolled in kindergarten	Normalized by B14002_026	B14002_031	Estimate!!Total:!!Female:!!Enrolled in school:!!Enrolled in kindergarten:	SEX BY SCHOOL ENROLLMENT BY LEVEL OF SCHOOL BY TYPE OF SCHOOL FOR THE POPULATION 3 YEARS AND OVER
SchoolEnrollment_Female_EnrolledInSchool_Kindergarten_PublicSchool	Percentage of females over the age of 3 who are enrolled in public kindergarten	Normalized by B14002_026	B14002_032	Estimate!!Total:!!Female:!!Enrolled in school:!!Enrolled in kindergarten:!!Public school	SEX BY SCHOOL ENROLLMENT BY LEVEL OF SCHOOL BY TYPE OF SCHOOL FOR THE POPULATION 3 YEARS AND OVER
SchoolEnrollment_Female_EnrolledInSchool_Kindergarten_PrivateSchool	Percentage of females over the age of 3 who are enrolled in private kindergarten	Normalized by B14002_026	B14002_033	Estimate!!Total:!!Female:!!Enrolled in school:!!Enrolled in kindergarten:!!Private school	SEX BY SCHOOL ENROLLMENT BY LEVEL OF SCHOOL BY TYPE OF SCHOOL FOR THE POPULATION 3 YEARS AND OVER
SchoolEnrollment_Female_EnrolledInSchool_Grade1-4	Percentage of females over the age of 3 who are enrolled in grades 1-4	Normalized by B14002_026	B14002_034	Estimate!!Total:!!Female:!!Enrolled in school:!!Enrolled in grade 1 to grade 4:	SEX BY SCHOOL ENROLLMENT BY LEVEL OF SCHOOL BY TYPE OF SCHOOL FOR THE POPULATION 3 YEARS AND OVER
SchoolEnrollment_Female_EnrolledInSchool_Grade1-4_PublicSchool	Percentage of females over the age of 3 who are enrolled in public grades 1-4	Normalized by B14002_026	B14002_035	Estimate!!Total:!!Female:!!Enrolled in school:!!Enrolled in grade 1 to grade 4:!!Public school	SEX BY SCHOOL ENROLLMENT BY LEVEL OF SCHOOL BY TYPE OF SCHOOL FOR THE POPULATION 3 YEARS AND OVER
SchoolEnrollment_Female_EnrolledInSchool_Grade1-4_PrivateSchool	Percentage of females over the age of 3 who are enrolled in private grades 1-4	Normalized by B14002_026	B14002_036	Estimate!!Total:!!Female:!!Enrolled in school:!!Enrolled in grade 1 to grade 4:!!Private school	SEX BY SCHOOL ENROLLMENT BY LEVEL OF SCHOOL BY TYPE OF SCHOOL FOR THE POPULATION 3 YEARS AND OVER
SchoolEnrollment_Female_EnrolledInSchool_Grade5-8	Percentage of females over the age of 3 who are enrolled in grades 5-8	Normalized by B14002_026	B14002_037	Estimate!!Total:!!Female:!!Enrolled in school:!!Enrolled in grade 5 to grade 8:	SEX BY SCHOOL ENROLLMENT BY LEVEL OF SCHOOL BY TYPE OF SCHOOL FOR THE POPULATION 3 YEARS AND OVER
SchoolEnrollment_Female_EnrolledInSchool_Grade5-8_PublicSchool	Percentage of females over the age of 3 who are enrolled in public grades 5-8	Normalized by B14002_026	B14002_038	Estimate!!Total:!!Female:!!Enrolled in school:!!Enrolled in grade 5 to grade 8:!!Public school	SEX BY SCHOOL ENROLLMENT BY LEVEL OF SCHOOL BY TYPE OF SCHOOL FOR THE POPULATION 3 YEARS AND OVER
SchoolEnrollment_Female_EnrolledInSchool_Grade5-8_PrivateSchool	Percentage of females over the age of 3 who are enrolled in private grades 5-8	Normalized by B14002_026	B14002_039	Estimate!!Total:!!Female:!!Enrolled in school:!!Enrolled in grade 5 to grade 8:!!Private school	SEX BY SCHOOL ENROLLMENT BY LEVEL OF SCHOOL BY TYPE OF SCHOOL FOR THE POPULATION 3 YEARS AND OVER
SchoolEnrollment_Female_EnrolledInSchool_Grade9-12	Percentage of females over the age of 3 who are enrolled in grades 9-12	Normalized by B14002_026	B14002_040	Estimate!!Total:!!Female:!!Enrolled in school:!!Enrolled in grade 9 to grade 12:	SEX BY SCHOOL ENROLLMENT BY LEVEL OF SCHOOL BY TYPE OF SCHOOL FOR THE POPULATION 3 YEARS AND OVER
SchoolEnrollment_Female_EnrolledInSchool_Grade9-12_PublicSchool	Percentage of females over the age of 3 who are enrolled in public grades 9-12	Normalized by B14002_026	B14002_041	Estimate!!Total:!!Female:!!Enrolled in school:!!Enrolled in grade 9 to grade 12:!!Public school	SEX BY SCHOOL ENROLLMENT BY LEVEL OF SCHOOL BY TYPE OF SCHOOL FOR THE POPULATION 3 YEARS AND OVER
SchoolEnrollment_Female_EnrolledInSchool_Grade9-12_PrivateSchool	Percentage of females over the age of 3 who are enrolled in private grades 9-12	Normalized by B14002_026	B14002_042	Estimate!!Total:!!Female:!!Enrolled in school:!!Enrolled in grade 9 to grade 12:!!Private school	SEX BY SCHOOL ENROLLMENT BY LEVEL OF SCHOOL BY TYPE OF SCHOOL FOR THE POPULATION 3 YEARS AND OVER
SchoolEnrollment_Female_EnrolledInSchool_Undergraduate	Percentage of females over the age of 3 who are enrolled in undergrad	Normalized by B14002_026	B14002_043	Estimate!!Total:!!Female:!!Enrolled in school:!!Enrolled in college undergraduate years:	SEX BY SCHOOL ENROLLMENT BY LEVEL OF SCHOOL BY TYPE OF SCHOOL FOR THE POPULATION 3 YEARS AND OVER
SchoolEnrollment_Female_EnrolledInSchool_Undergraduate_PublicSchool	Percentage of females over the age of 3 who are enrolled in public undergrad	Normalized by B14002_026	B14002_044	Estimate!!Total:!!Female:!!Enrolled in school:!!Enrolled in college undergraduate years:!!Public school	SEX BY SCHOOL ENROLLMENT BY LEVEL OF SCHOOL BY TYPE OF SCHOOL FOR THE POPULATION 3 YEARS AND OVER
SchoolEnrollment_Female_EnrolledInSchool_Undergraduate_PrivateSchool	Percentage of females over the age of 3 who are enrolled in private undergrad	Normalized by B14002_026	B14002_045	Estimate!!Total:!!Female:!!Enrolled in school:!!Enrolled in college undergraduate years:!!Private school	SEX BY SCHOOL ENROLLMENT BY LEVEL OF SCHOOL BY TYPE OF SCHOOL FOR THE POPULATION 3 YEARS AND OVER
SchoolEnrollment_Female_EnrolledInSchool_GraduateProfessionalSchool	Percentage of females over the age of 3 who are enrolled in graduate or professional school	Normalized by B14002_026	B14002_046	Estimate!!Total:!!Female:!!Enrolled in school:!!Enrolled in graduate or professional school:	SEX BY SCHOOL ENROLLMENT BY LEVEL OF SCHOOL BY TYPE OF SCHOOL FOR THE POPULATION 3 YEARS AND OVER
SchoolEnrollment_Female_EnrolledInSchool_GraduateProfessionalSchool_PublicSchool	Percentage of females over the age of 3 who are enrolled in public graduate or professional school	Normalized by B14002_026	B14002_047	Estimate!!Total:!!Female:!!Enrolled in school:!!Enrolled in graduate or professional school:!!Public school	SEX BY SCHOOL ENROLLMENT BY LEVEL OF SCHOOL BY TYPE OF SCHOOL FOR THE POPULATION 3 YEARS AND OVER
SchoolEnrollment_Female_EnrolledInSchool_GraduateProfessionalSchool_PrivateSchool	Percentage of females over the age of 3 who are enrolled in private graduate or professional school	Normalized by B14002_026	B14002_048	Estimate!!Total:!!Female:!!Enrolled in school:!!Enrolled in graduate or professional school:!!Private school	SEX BY SCHOOL ENROLLMENT BY LEVEL OF SCHOOL BY TYPE OF SCHOOL FOR THE POPULATION 3 YEARS AND OVER
SchoolEnrollment_Female_NotEnrolledInSchool	Percentage of females over the age of 3 who are not enrolled in school	Normalized by B14002_026	B14002_049	Estimate!!Total:!!Female:!!Not enrolled in school	SEX BY SCHOOL ENROLLMENT BY LEVEL OF SCHOOL BY TYPE OF SCHOOL FOR THE POPULATION 3 YEARS AND OVER
NA	NA	Used for normalization (not included in model)	B18101_002	Estimate!!Total:!!Male:	SEX BY AGE BY DISABILITY STATUS
DisabilityStatus_Male_Under5years_WithDisability	Percentage of noninstitutionalized males under 5 years with a disability	Normalized by B18101_002	B18101_004	Estimate!!Total:!!Male:!!Under 5 years:!!With a disability	SEX BY AGE BY DISABILITY STATUS
DisabilityStatus_Male_Under5years_NoDisability	Percentage of noninstitutionalized males under 5 years without a disability	Normalized by B18101_002	B18101_005	Estimate!!Total:!!Male:!!Under 5 years:!!No disability	SEX BY AGE BY DISABILITY STATUS
DisabilityStatus_Male_5-17years_WithDisability	Percentage of noninstitutionalized males between 5 and 17 years with a disability	Normalized by B18101_002	B18101_007	Estimate!!Total:!!Male:!!5 to 17 years:!!With a disability	SEX BY AGE BY DISABILITY STATUS
DisabilityStatus_Male_5-17years_NoDisability	Percentage of noninstitutionalized males between 5 and 17 years without a disability	Normalized by B18101_002	B18101_008	Estimate!!Total:!!Male:!!5 to 17 years:!!No disability	SEX BY AGE BY DISABILITY STATUS
DisabilityStatus_Male_18-34years_WithDisability	Percentage of noninstitutionalized males between 18 and 34 years with a disability	Normalized by B18101_002	B18101_010	Estimate!!Total:!!Male:!!18 to 34 years:!!With a disability	SEX BY AGE BY DISABILITY STATUS
DisabilityStatus_Male_18-34years_NoDisability	Percentage of noninstitutionalized males between 18 and 34 years without a disability	Normalized by B18101_002	B18101_011	Estimate!!Total:!!Male:!!18 to 34 years:!!No disability	SEX BY AGE BY DISABILITY STATUS
DisabilityStatus_Male_35-64years_WithDisability	Percentage of noninstitutionalized males between 35 and 64 years with a disability	Normalized by B18101_002	B18101_013	Estimate!!Total:!!Male:!!35 to 64 years:!!With a disability	SEX BY AGE BY DISABILITY STATUS
DisabilityStatus_Male_35-64years_NoDisability	Percentage of noninstitutionalized males between 35 and 64 years without a disability	Normalized by B18101_002	B18101_014	Estimate!!Total:!!Male:!!35 to 64 years:!!No disability	SEX BY AGE BY DISABILITY STATUS
DisabilityStatus_Male_65-74years_WithDisability	Percentage of noninstitutionalized males between 65 and 74 years with a disability	Normalized by B18101_002	B18101_016	Estimate!!Total:!!Male:!!65 to 74 years:!!With a disability	SEX BY AGE BY DISABILITY STATUS
DisabilityStatus_Male_65-74years_NoDisability	Percentage of noninstitutionalized males between 65 and 74 years without a disability	Normalized by B18101_002	B18101_017	Estimate!!Total:!!Male:!!65 to 74 years:!!No disability	SEX BY AGE BY DISABILITY STATUS
DisabilityStatus_Male_75YearsAndOver_WithDisability	Percentage of noninstitutionalized males 75 years and over with a disability	Normalized by B18101_002	B18101_019	Estimate!!Total:!!Male:!!75 years and over:!!With a disability	SEX BY AGE BY DISABILITY STATUS
DisabilityStatus_Male_75YearsAndOver_NoDisability	Percentage of noninstitutionalized males 75 years and over without a disability	Normalized by B18101_002	B18101_020	Estimate!!Total:!!Male:!!75 years and over:!!No disability	SEX BY AGE BY DISABILITY STATUS
NA	NA	Used for normalization (not included in model)	B18101_021	Estimate!!Total:!!Female:	SEX BY AGE BY DISABILITY STATUS
DisabilityStatus_Female_Under5years_WithDisability	Percentage of noninstitutionalized females under 5 years with a disability	Normalized by B18101_021	B18101_023	Estimate!!Total:!!Female:!!Under 5 years:!!With a disability	SEX BY AGE BY DISABILITY STATUS
DisabilityStatus_Female_Under5years_NoDisability	Percentage of noninstitutionalized females under 5 years without a disability	Normalized by B18101_021	B18101_024	Estimate!!Total:!!Female:!!Under 5 years:!!No disability	SEX BY AGE BY DISABILITY STATUS
DisabilityStatus_Female_5-17years_WithDisability	Percentage of noninstitutionalized females between 5 and 17 years with a disability	Normalized by B18101_021	B18101_026	Estimate!!Total:!!Female:!!5 to 17 years:!!With a disability	SEX BY AGE BY DISABILITY STATUS
DisabilityStatus_Female_5-17years_NoDisability	Percentage of noninstitutionalized females between 5 and 17 years without a disability	Normalized by B18101_021	B18101_027	Estimate!!Total:!!Female:!!5 to 17 years:!!No disability	SEX BY AGE BY DISABILITY STATUS
DisabilityStatus_Female_18-34years_WithDisability	Percentage of noninstitutionalized females between 18 and 34 years with a disability	Normalized by B18101_021	B18101_029	Estimate!!Total:!!Female:!!18 to 34 years:!!With a disability	SEX BY AGE BY DISABILITY STATUS
DisabilityStatus_Female_18-34years_NoDisability	Percentage of noninstitutionalized females between 18 and 34 years without a disability	Normalized by B18101_021	B18101_030	Estimate!!Total:!!Female:!!18 to 34 years:!!No disability	SEX BY AGE BY DISABILITY STATUS
DisabilityStatus_Female_35-64years_WithDisability	Percentage of noninstitutionalized females between 35 and 64 years with a disability	Normalized by B18101_021	B18101_032	Estimate!!Total:!!Female:!!35 to 64 years:!!With a disability	SEX BY AGE BY DISABILITY STATUS
DisabilityStatus_Female_35-64years_NoDisability	Percentage of noninstitutionalized females between 35 and 64 years without a disability	Normalized by B18101_021	B18101_033	Estimate!!Total:!!Female:!!35 to 64 years:!!No disability	SEX BY AGE BY DISABILITY STATUS
DisabilityStatus_Female_65-74years_WithDisability	Percentage of noninstitutionalized females between 65 and 74 years with a disability	Normalized by B18101_021	B18101_035	Estimate!!Total:!!Female:!!65 to 74 years:!!With a disability	SEX BY AGE BY DISABILITY STATUS
DisabilityStatus_Female_65-74years_NoDisability	Percentage of noninstitutionalized females between 65 and 74 years without a disability	Normalized by B18101_021	B18101_036	Estimate!!Total:!!Female:!!65 to 74 years:!!No disability	SEX BY AGE BY DISABILITY STATUS
DisabilityStatus_Female_75YearsAndOver_WithDisability	Percentage of noninstitutionalized females 75 years and over with a disability	Normalized by B18101_021	B18101_038	Estimate!!Total:!!Female:!!75 years and over:!!With a disability	SEX BY AGE BY DISABILITY STATUS
DisabilityStatus_Female_75YearsAndOver_NoDisability	Percentage of noninstitutionalized females 75 years and over without a disability	Normalized by B18101_021	B18101_039	Estimate!!Total:!!Female:!!75 years and over:!!No disability	SEX BY AGE BY DISABILITY STATUS
NA	NA	Used for normalization (not included in model)	B18102_002	Estimate!!Total:!!Male:	SEX BY AGE BY HEARING DIFFICULTY
HearingDifficulty_Male_Under5years_WithDifficulty	Percentage of noninstitutionalized males under 5 years with a hearing difficulty	Normalized by B18102_002	B18102_004	Estimate!!Total:!!Male:!!Under 5 years:!!With a hearing difficulty	SEX BY AGE BY HEARING DIFFICULTY
HearingDifficulty_Male_Under5years_NoDifficulty	Percentage of noninstitutionalized males under 5 years without a hearing difficulty	Normalized by B18102_002	B18102_005	Estimate!!Total:!!Male:!!Under 5 years:!!No hearing difficulty	SEX BY AGE BY HEARING DIFFICULTY
HearingDifficulty_Male_5-17years_WithDifficulty	Percentage of noninstitutionalized males between 5 and 17 years with a hearing difficulty	Normalized by B18102_002	B18102_007	Estimate!!Total:!!Male:!!5 to 17 years:!!With a hearing difficulty	SEX BY AGE BY HEARING DIFFICULTY
HearingDifficulty_Male_5-17years_NoDifficulty	Percentage of noninstitutionalized males between 5 and 17 years without a hearing difficulty	Normalized by B18102_002	B18102_008	Estimate!!Total:!!Male:!!5 to 17 years:!!No hearing difficulty	SEX BY AGE BY HEARING DIFFICULTY
HearingDifficulty_Male_18-34years_WithDifficulty	Percentage of noninstitutionalized males between 18 and 34 years with a hearing difficulty	Normalized by B18102_002	B18102_010	Estimate!!Total:!!Male:!!18 to 34 years:!!With a hearing difficulty	SEX BY AGE BY HEARING DIFFICULTY
HearingDifficulty_Male_18-34years_NoDifficulty	Percentage of noninstitutionalized males between 18 and 34 years without a hearing difficulty	Normalized by B18102_002	B18102_011	Estimate!!Total:!!Male:!!18 to 34 years:!!No hearing difficulty	SEX BY AGE BY HEARING DIFFICULTY
HearingDifficulty_Male_35-64years_WithDifficulty	Percentage of noninstitutionalized males between 35 and 64 years with a hearing difficulty	Normalized by B18102_002	B18102_013	Estimate!!Total:!!Male:!!35 to 64 years:!!With a hearing difficulty	SEX BY AGE BY HEARING DIFFICULTY
HearingDifficulty_Male_35-64years_NoDifficulty	Percentage of noninstitutionalized males between 35 and 64 years without a hearing difficulty	Normalized by B18102_002	B18102_014	Estimate!!Total:!!Male:!!35 to 64 years:!!No hearing difficulty	SEX BY AGE BY HEARING DIFFICULTY
HearingDifficulty_Male_65-74years_WithDifficulty	Percentage of noninstitutionalized males between 65 and 74 years with a hearing difficulty	Normalized by B18102_002	B18102_016	Estimate!!Total:!!Male:!!65 to 74 years:!!With a hearing difficulty	SEX BY AGE BY HEARING DIFFICULTY
HearingDifficulty_Male_65-74years_NoDifficulty	Percentage of noninstitutionalized males between 65 and 74 years without a hearing difficulty	Normalized by B18102_002	B18102_017	Estimate!!Total:!!Male:!!65 to 74 years:!!No hearing difficulty	SEX BY AGE BY HEARING DIFFICULTY
HearingDifficulty_Male_75YearsAndOver_WithDifficulty	Percentage of noninstitutionalized males 75 years and over with a hearing difficulty	Normalized by B18102_002	B18102_019	Estimate!!Total:!!Male:!!75 years and over:!!With a hearing difficulty	SEX BY AGE BY HEARING DIFFICULTY
HearingDifficulty_Male_75YearsAndOver_NoDifficulty	Percentage of noninstitutionalized males 75 years and over without a hearing difficulty	Normalized by B18102_002	B18102_020	Estimate!!Total:!!Male:!!75 years and over:!!No hearing difficulty	SEX BY AGE BY HEARING DIFFICULTY
NA	NA	Used for normalization (not included in model)	B18102_021	Estimate!!Total:!!Female:	SEX BY AGE BY HEARING DIFFICULTY
HearingDifficulty_Female_Under5years_WithDifficulty	Percentage of noninstitutionalized females under 5 years with a hearing difficulty	Normalized by B18102_021	B18102_023	Estimate!!Total:!!Female:!!Under 5 years:!!With a hearing difficulty	SEX BY AGE BY HEARING DIFFICULTY
HearingDifficulty_Female_Under5years_NoDifficulty	Percentage of noninstitutionalized females under 5 years without a hearing difficulty	Normalized by B18102_021	B18102_024	Estimate!!Total:!!Female:!!Under 5 years:!!No hearing difficulty	SEX BY AGE BY HEARING DIFFICULTY
HearingDifficulty_Female_5-17years_WithDifficulty	Percentage of noninstitutionalized females between 5 and 17 years with a hearing difficulty	Normalized by B18102_021	B18102_026	Estimate!!Total:!!Female:!!5 to 17 years:!!With a hearing difficulty	SEX BY AGE BY HEARING DIFFICULTY
HearingDifficulty_Female_5-17years_NoDifficulty	Percentage of noninstitutionalized females between 5 and 17 years without a hearing difficulty	Normalized by B18102_021	B18102_027	Estimate!!Total:!!Female:!!5 to 17 years:!!No hearing difficulty	SEX BY AGE BY HEARING DIFFICULTY
HearingDifficulty_Female_18-34years_WithDifficulty	Percentage of noninstitutionalized females between 18 and 34 years with a hearing difficulty	Normalized by B18102_021	B18102_029	Estimate!!Total:!!Female:!!18 to 34 years:!!With a hearing difficulty	SEX BY AGE BY HEARING DIFFICULTY
HearingDifficulty_Female_18-34years_NoDifficulty	Percentage of noninstitutionalized females between 18 and 34 years without a hearing difficulty	Normalized by B18102_021	B18102_030	Estimate!!Total:!!Female:!!18 to 34 years:!!No hearing difficulty	SEX BY AGE BY HEARING DIFFICULTY
HearingDifficulty_Female_35-64years_WithDifficulty	Percentage of noninstitutionalized females between 35 and 64 years with a hearing difficulty	Normalized by B18102_021	B18102_032	Estimate!!Total:!!Female:!!35 to 64 years:!!With a hearing difficulty	SEX BY AGE BY HEARING DIFFICULTY
HearingDifficulty_Female_35-64years_NoDifficulty	Percentage of noninstitutionalized females between 35 and 64 years without a hearing difficulty	Normalized by B18102_021	B18102_033	Estimate!!Total:!!Female:!!35 to 64 years:!!No hearing difficulty	SEX BY AGE BY HEARING DIFFICULTY
HearingDifficulty_Female_65-74years_WithDifficulty	Percentage of noninstitutionalized females between 65 and 74 years with a hearing difficulty	Normalized by B18102_021	B18102_035	Estimate!!Total:!!Female:!!65 to 74 years:!!With a hearing difficulty	SEX BY AGE BY HEARING DIFFICULTY
HearingDifficulty_Female_65-74years_NoDifficulty	Percentage of noninstitutionalized females between 65 and 74 years without a hearing difficulty	Normalized by B18102_021	B18102_036	Estimate!!Total:!!Female:!!65 to 74 years:!!No hearing difficulty	SEX BY AGE BY HEARING DIFFICULTY
HearingDifficulty_Female_75YearsAndOver_WithDifficulty	Percentage of noninstitutionalized females 75 years and over with a hearing difficulty	Normalized by B18102_021	B18102_038	Estimate!!Total:!!Female:!!75 years and over:!!With a hearing difficulty	SEX BY AGE BY HEARING DIFFICULTY
HearingDifficulty_Female_75YearsAndOver_NoDifficulty	Percentage of noninstitutionalized females 75 years and over without a hearing difficulty	Normalized by B18102_021	B18102_039	Estimate!!Total:!!Female:!!75 years and over:!!No hearing difficulty	SEX BY AGE BY HEARING DIFFICULTY
NA	NA	Used for normalization (not included in model)	B18103_002	Estimate!!Total:!!Male:	SEX BY AGE BY VISION DIFFICULTY
VisionDifficulty_Male_Under5years_WithDifficulty	Percentage of noninstitutionalized males under 5 years with a vision difficulty	Normalized by B18103_002	B18103_004	Estimate!!Total:!!Male:!!Under 5 years:!!With a vision difficulty	SEX BY AGE BY VISION DIFFICULTY
VisionDifficulty_Male_Under5years_NoDifficulty	Percentage of noninstitutionalized males under 5 years without a vision difficulty	Normalized by B18103_002	B18103_005	Estimate!!Total:!!Male:!!Under 5 years:!!No vision difficulty	SEX BY AGE BY VISION DIFFICULTY
VisionDifficulty_Male_5-17years_WithDifficulty	Percentage of noninstitutionalized males between 5 and 17 years with a vision difficulty	Normalized by B18103_002	B18103_007	Estimate!!Total:!!Male:!!5 to 17 years:!!With a vision difficulty	SEX BY AGE BY VISION DIFFICULTY
VisionDifficulty_Male_5-17years_NoDifficulty	Percentage of noninstitutionalized males between 5 and 17 years without a vision difficulty	Normalized by B18103_002	B18103_008	Estimate!!Total:!!Male:!!5 to 17 years:!!No vision difficulty	SEX BY AGE BY VISION DIFFICULTY
VisionDifficulty_Male_18-34years_WithDifficulty	Percentage of noninstitutionalized males between 18 and 34 years with a vision difficulty	Normalized by B18103_002	B18103_010	Estimate!!Total:!!Male:!!18 to 34 years:!!With a vision difficulty	SEX BY AGE BY VISION DIFFICULTY
VisionDifficulty_Male_18-34years_NoDifficulty	Percentage of noninstitutionalized males between 18 and 34 years without a vision difficulty	Normalized by B18103_002	B18103_011	Estimate!!Total:!!Male:!!18 to 34 years:!!No vision difficulty	SEX BY AGE BY VISION DIFFICULTY
VisionDifficulty_Male_35-64years_WithDifficulty	Percentage of noninstitutionalized males between 35 and 64 years with a vision difficulty	Normalized by B18103_002	B18103_013	Estimate!!Total:!!Male:!!35 to 64 years:!!With a vision difficulty	SEX BY AGE BY VISION DIFFICULTY
VisionDifficulty_Male_35-64years_NoDifficulty	Percentage of noninstitutionalized males between 35 and 64 years without a vision difficulty	Normalized by B18103_002	B18103_014	Estimate!!Total:!!Male:!!35 to 64 years:!!No vision difficulty	SEX BY AGE BY VISION DIFFICULTY
VisionDifficulty_Male_65-74years_WithDifficulty	Percentage of noninstitutionalized males between 65 and 74 years with a vision difficulty	Normalized by B18103_002	B18103_016	Estimate!!Total:!!Male:!!65 to 74 years:!!With a vision difficulty	SEX BY AGE BY VISION DIFFICULTY
VisionDifficulty_Male_65-74years_NoDifficulty	Percentage of noninstitutionalized males between 65 and 74 years without a vision difficulty	Normalized by B18103_002	B18103_017	Estimate!!Total:!!Male:!!65 to 74 years:!!No vision difficulty	SEX BY AGE BY VISION DIFFICULTY
VisionDifficulty_Male_75YearsAndOver_WithDifficulty	Percentage of noninstitutionalized males 75 years and over with a vision difficulty	Normalized by B18103_002	B18103_019	Estimate!!Total:!!Male:!!75 years and over:!!With a vision difficulty	SEX BY AGE BY VISION DIFFICULTY
VisionDifficulty_Male_75YearsAndOver_NoDifficulty	Percentage of noninstitutionalized males 75 years and over without a vision difficulty	Normalized by B18103_002	B18103_020	Estimate!!Total:!!Male:!!75 years and over:!!No vision difficulty	SEX BY AGE BY VISION DIFFICULTY
NA	NA	Used for normalization (not included in model)	B18103_021	Estimate!!Total:!!Female:	SEX BY AGE BY VISION DIFFICULTY
VisionDifficulty_Female_Under5years_WithDifficulty	Percentage of noninstitutionalized females under 5 years with a vision difficulty	Normalized by B18103_021	B18103_023	Estimate!!Total:!!Female:!!Under 5 years:!!With a vision difficulty	SEX BY AGE BY VISION DIFFICULTY
VisionDifficulty_Female_Under5years_NoDifficulty	Percentage of noninstitutionalized females under 5 years without a vision difficulty	Normalized by B18103_021	B18103_024	Estimate!!Total:!!Female:!!Under 5 years:!!No vision difficulty	SEX BY AGE BY VISION DIFFICULTY
VisionDifficulty_Female_5-17years_WithDifficulty	Percentage of noninstitutionalized females between 5 and 17 years with a vision difficulty	Normalized by B18103_021	B18103_026	Estimate!!Total:!!Female:!!5 to 17 years:!!With a vision difficulty	SEX BY AGE BY VISION DIFFICULTY
VisionDifficulty_Female_5-17years_NoDifficulty	Percentage of noninstitutionalized females between 5 and 17 years without a vision difficulty	Normalized by B18103_021	B18103_027	Estimate!!Total:!!Female:!!5 to 17 years:!!No vision difficulty	SEX BY AGE BY VISION DIFFICULTY
VisionDifficulty_Female_18-34years_WithDifficulty	Percentage of noninstitutionalized females between 18 and 34 years with a vision difficulty	Normalized by B18103_021	B18103_029	Estimate!!Total:!!Female:!!18 to 34 years:!!With a vision difficulty	SEX BY AGE BY VISION DIFFICULTY
VisionDifficulty_Female_18-34years_NoDifficulty	Percentage of noninstitutionalized females between 18 and 34 years without a vision difficulty	Normalized by B18103_021	B18103_030	Estimate!!Total:!!Female:!!18 to 34 years:!!No vision difficulty	SEX BY AGE BY VISION DIFFICULTY
VisionDifficulty_Female_35-64years_WithDifficulty	Percentage of noninstitutionalized females between 35 and 64 years with a vision difficulty	Normalized by B18103_021	B18103_032	Estimate!!Total:!!Female:!!35 to 64 years:!!With a vision difficulty	SEX BY AGE BY VISION DIFFICULTY
VisionDifficulty_Female_35-64years_NoDifficulty	Percentage of noninstitutionalized females between 35 and 64 years without a vision difficulty	Normalized by B18103_021	B18103_033	Estimate!!Total:!!Female:!!35 to 64 years:!!No vision difficulty	SEX BY AGE BY VISION DIFFICULTY
VisionDifficulty_Female_65-74years_WithDifficulty	Percentage of noninstitutionalized females between 65 and 74 years with a vision difficulty	Normalized by B18103_021	B18103_035	Estimate!!Total:!!Female:!!65 to 74 years:!!With a vision difficulty	SEX BY AGE BY VISION DIFFICULTY
VisionDifficulty_Female_65-74years_NoDifficulty	Percentage of noninstitutionalized females between 65 and 74 years without a vision difficulty	Normalized by B18103_021	B18103_036	Estimate!!Total:!!Female:!!65 to 74 years:!!No vision difficulty	SEX BY AGE BY VISION DIFFICULTY
VisionDifficulty_Female_75YearsAndOver_WithDifficulty	Percentage of noninstitutionalized females 75 years and over with a vision difficulty	Normalized by B18103_021	B18103_038	Estimate!!Total:!!Female:!!75 years and over:!!With a vision difficulty	SEX BY AGE BY VISION DIFFICULTY
VisionDifficulty_Female_75YearsAndOver_NoDifficulty	Percentage of noninstitutionalized females 75 years and over without a vision difficulty	Normalized by B18103_021	B18103_039	Estimate!!Total:!!Female:!!75 years and over:!!No vision difficulty	SEX BY AGE BY VISION DIFFICULTY
NA	NA	Used for normalization (not included in model)	B18104_002	Estimate!!Total:!!Male:	SEX BY AGE BY COGNITIVE DIFFICULTY
CognitiveDifficulty_Male_5-17years_WithDifficulty	Percentage of noninstitutionalized males 5 years and older who are between 5 and 17 years with a cognitive difficulty	Normalized by B18104_002	B18104_004	Estimate!!Total:!!Male:!!5 to 17 years:!!With a cognitive difficulty	SEX BY AGE BY COGNITIVE DIFFICULTY
CognitiveDifficulty_Male_5-17years_NoDifficulty	Percentage of noninstitutionalized males 5 years and older who are between 5 and 17 years without a cognitive difficulty	Normalized by B18104_002	B18104_005	Estimate!!Total:!!Male:!!5 to 17 years:!!No cognitive difficulty	SEX BY AGE BY COGNITIVE DIFFICULTY
CognitiveDifficulty_Male_18-34years_WithDifficulty	Percentage of noninstitutionalized males 5 years and older who are between 18 and 34 years with a cognitive difficulty	Normalized by B18104_002	B18104_007	Estimate!!Total:!!Male:!!18 to 34 years:!!With a cognitive difficulty	SEX BY AGE BY COGNITIVE DIFFICULTY
CognitiveDifficulty_Male_18-34years_NoDifficulty	Percentage of noninstitutionalized males 5 years and older who are between 18 and 34 years without a cognitive difficulty	Normalized by B18104_002	B18104_008	Estimate!!Total:!!Male:!!18 to 34 years:!!No cognitive difficulty	SEX BY AGE BY COGNITIVE DIFFICULTY
CognitiveDifficulty_Male_35-64years_WithDifficulty	Percentage of noninstitutionalized males 5 years and older who are between 35 and 64 years with a cognitive difficulty	Normalized by B18104_002	B18104_010	Estimate!!Total:!!Male:!!35 to 64 years:!!With a cognitive difficulty	SEX BY AGE BY COGNITIVE DIFFICULTY
CognitiveDifficulty_Male_35-64years_NoDifficulty	Percentage of noninstitutionalized males 5 years and older who are between 35 and 64 years without a cognitive difficulty	Normalized by B18104_002	B18104_011	Estimate!!Total:!!Male:!!35 to 64 years:!!No cognitive difficulty	SEX BY AGE BY COGNITIVE DIFFICULTY
CognitiveDifficulty_Male_65-74years_WithDifficulty	Percentage of noninstitutionalized males 5 years and older who are between 65 and 74 years with a cognitive difficulty	Normalized by B18104_002	B18104_013	Estimate!!Total:!!Male:!!65 to 74 years:!!With a cognitive difficulty	SEX BY AGE BY COGNITIVE DIFFICULTY
CognitiveDifficulty_Male_65-74years_NoDifficulty	Percentage of noninstitutionalized males 5 years and older who are between 65 and 74 years without a cognitive difficulty	Normalized by B18104_002	B18104_014	Estimate!!Total:!!Male:!!65 to 74 years:!!No cognitive difficulty	SEX BY AGE BY COGNITIVE DIFFICULTY
CognitiveDifficulty_Male_75YearsAndOver_WithDifficulty	Percentage of noninstitutionalized males 5 years and older who are 75 years and over with a cognitive difficulty	Normalized by B18104_002	B18104_016	Estimate!!Total:!!Male:!!75 years and over:!!With a cognitive difficulty	SEX BY AGE BY COGNITIVE DIFFICULTY
CognitiveDifficulty_Male_75YearsAndOver_NoDifficulty	Percentage of noninstitutionalized males 5 years and older who are 75 years and over without a cognitive difficulty	Normalized by B18104_002	B18104_017	Estimate!!Total:!!Male:!!75 years and over:!!No cognitive difficulty	SEX BY AGE BY COGNITIVE DIFFICULTY
NA	NA	Used for normalization (not included in model)	B18104_018	Estimate!!Total:!!Female:	SEX BY AGE BY COGNITIVE DIFFICULTY
CognitiveDifficulty_Female_5-17years_WithDifficulty	Percentage of noninstitutionalized females 5 years and older who are between 5 and 17 years with a cognitive difficulty	Normalized by B18104_018	B18104_020	Estimate!!Total:!!Female:!!5 to 17 years:!!With a cognitive difficulty	SEX BY AGE BY COGNITIVE DIFFICULTY
CognitiveDifficulty_Female_5-17years_NoDifficulty	Percentage of noninstitutionalized females 5 years and older who are between 5 and 17 years without a cognitive difficulty	Normalized by B18104_018	B18104_021	Estimate!!Total:!!Female:!!5 to 17 years:!!No cognitive difficulty	SEX BY AGE BY COGNITIVE DIFFICULTY
CognitiveDifficulty_Female_18-34years_WithDifficulty	Percentage of noninstitutionalized females 5 years and older who are between 18 and 34 years with a cognitive difficulty	Normalized by B18104_018	B18104_023	Estimate!!Total:!!Female:!!18 to 34 years:!!With a cognitive difficulty	SEX BY AGE BY COGNITIVE DIFFICULTY
CognitiveDifficulty_Female_18-34years_NoDifficulty	Percentage of noninstitutionalized females 5 years and older who are between 18 and 34 years without a cognitive difficulty	Normalized by B18104_018	B18104_024	Estimate!!Total:!!Female:!!18 to 34 years:!!No cognitive difficulty	SEX BY AGE BY COGNITIVE DIFFICULTY
CognitiveDifficulty_Female_35-64years_WithDifficulty	Percentage of noninstitutionalized females 5 years and older who are between 35 and 64 years with a cognitive difficulty	Normalized by B18104_018	B18104_026	Estimate!!Total:!!Female:!!35 to 64 years:!!With a cognitive difficulty	SEX BY AGE BY COGNITIVE DIFFICULTY
CognitiveDifficulty_Female_35-64years_NoDifficulty	Percentage of noninstitutionalized females 5 years and older who are between 35 and 64 years without a cognitive difficulty	Normalized by B18104_018	B18104_027	Estimate!!Total:!!Female:!!35 to 64 years:!!No cognitive difficulty	SEX BY AGE BY COGNITIVE DIFFICULTY
CognitiveDifficulty_Female_65-74years_WithDifficulty	Percentage of noninstitutionalized females 5 years and older who are between 65 and 74 years with a cognitive difficulty	Normalized by B18104_018	B18104_029	Estimate!!Total:!!Female:!!65 to 74 years:!!With a cognitive difficulty	SEX BY AGE BY COGNITIVE DIFFICULTY
CognitiveDifficulty_Female_65-74years_NoDifficulty	Percentage of noninstitutionalized females 5 years and older who are between 65 and 74 years without a cognitive difficulty	Normalized by B18104_018	B18104_030	Estimate!!Total:!!Female:!!65 to 74 years:!!No cognitive difficulty	SEX BY AGE BY COGNITIVE DIFFICULTY
CognitiveDifficulty_Female_75YearsAndOver_WithDifficulty	Percentage of noninstitutionalized females 5 years and older who are 75 years and over with a cognitive difficulty	Normalized by B18104_018	B18104_032	Estimate!!Total:!!Female:!!75 years and over:!!With a cognitive difficulty	SEX BY AGE BY COGNITIVE DIFFICULTY
CognitiveDifficulty_Female_75YearsAndOver_NoDifficulty	Percentage of noninstitutionalized females 5 years and older who are 75 years and over without a cognitive difficulty	Normalized by B18104_018	B18104_033	Estimate!!Total:!!Female:!!75 years and over:!!No cognitive difficulty	SEX BY AGE BY COGNITIVE DIFFICULTY
NA	NA	Used for normalization (not included in model)	B18105_002	Estimate!!Total:!!Male:	SEX BY AGE BY AMBULATORY DIFFICULTY
AmbulatoryDifficulty_Male_5-17years_WithDifficulty	Percentage of noninstitutionalized males 5 years and older who are between 5 and 17 years with an ambulatory difficulty	Normalized by B18105_002	B18105_004	Estimate!!Total:!!Male:!!5 to 17 years:!!With an ambulatory difficulty	SEX BY AGE BY AMBULATORY DIFFICULTY
AmbulatoryDifficulty_Male_5-17years_NoDifficulty	Percentage of noninstitutionalized males 5 years and older who are between 5 and 17 years without an ambulatory difficulty	Normalized by B18105_002	B18105_005	Estimate!!Total:!!Male:!!5 to 17 years:!!No ambulatory difficulty	SEX BY AGE BY AMBULATORY DIFFICULTY
AmbulatoryDifficulty_Male_18-34years_WithDifficulty	Percentage of noninstitutionalized males 5 years and older who are between 18 and 34 years with an ambulatory difficulty	Normalized by B18105_002	B18105_007	Estimate!!Total:!!Male:!!18 to 34 years:!!With an ambulatory difficulty	SEX BY AGE BY AMBULATORY DIFFICULTY
AmbulatoryDifficulty_Male_18-34years_NoDifficulty	Percentage of noninstitutionalized males 5 years and older who are between 18 and 34 years without an ambulatory difficulty	Normalized by B18105_002	B18105_008	Estimate!!Total:!!Male:!!18 to 34 years:!!No ambulatory difficulty	SEX BY AGE BY AMBULATORY DIFFICULTY
AmbulatoryDifficulty_Male_35-64years_WithDifficulty	Percentage of noninstitutionalized males 5 years and older who are between 35 and 64 years with an ambulatory difficulty	Normalized by B18105_002	B18105_010	Estimate!!Total:!!Male:!!35 to 64 years:!!With an ambulatory difficulty	SEX BY AGE BY AMBULATORY DIFFICULTY
AmbulatoryDifficulty_Male_35-64years_NoDifficulty	Percentage of noninstitutionalized males 5 years and older who are between 35 and 64 years without an ambulatory difficulty	Normalized by B18105_002	B18105_011	Estimate!!Total:!!Male:!!35 to 64 years:!!No ambulatory difficulty	SEX BY AGE BY AMBULATORY DIFFICULTY
AmbulatoryDifficulty_Male_65-74years_WithDifficulty	Percentage of noninstitutionalized males 5 years and older who are between 65 and 74 years with an ambulatory difficulty	Normalized by B18105_002	B18105_013	Estimate!!Total:!!Male:!!65 to 74 years:!!With an ambulatory difficulty	SEX BY AGE BY AMBULATORY DIFFICULTY
AmbulatoryDifficulty_Male_65-74years_NoDifficulty	Percentage of noninstitutionalized males 5 years and older who are between 65 and 74 years without an ambulatory difficulty	Normalized by B18105_002	B18105_014	Estimate!!Total:!!Male:!!65 to 74 years:!!No ambulatory difficulty	SEX BY AGE BY AMBULATORY DIFFICULTY
AmbulatoryDifficulty_Male_75YearsAndOver_WithDifficulty	Percentage of noninstitutionalized males 5 years and older who are 75 years and over with an ambulatory difficulty	Normalized by B18105_002	B18105_016	Estimate!!Total:!!Male:!!75 years and over:!!With an ambulatory difficulty	SEX BY AGE BY AMBULATORY DIFFICULTY
AmbulatoryDifficulty_Male_75YearsAndOver_NoDifficulty	Percentage of noninstitutionalized males 5 years and older who are 75 years and over without an ambulatory difficulty	Normalized by B18105_002	B18105_017	Estimate!!Total:!!Male:!!75 years and over:!!No ambulatory difficulty	SEX BY AGE BY AMBULATORY DIFFICULTY
NA	NA	Used for normalization (not included in model)	B18105_018	Estimate!!Total:!!Female:	SEX BY AGE BY AMBULATORY DIFFICULTY
AmbulatoryDifficulty_Female_5-17years_WithDifficulty	Percentage of noninstitutionalized females 5 years and older who are between 5 and 17 years with an ambulatory difficulty	Normalized by B18105_018	B18105_020	Estimate!!Total:!!Female:!!5 to 17 years:!!With an ambulatory difficulty	SEX BY AGE BY AMBULATORY DIFFICULTY
AmbulatoryDifficulty_Female_5-17years_NoDifficulty	Percentage of noninstitutionalized females 5 years and older who are between 5 and 17 years without an ambulatory difficulty	Normalized by B18105_018	B18105_021	Estimate!!Total:!!Female:!!5 to 17 years:!!No ambulatory difficulty	SEX BY AGE BY AMBULATORY DIFFICULTY
AmbulatoryDifficulty_Female_18-34years_WithDifficulty	Percentage of noninstitutionalized females 5 years and older who are between 18 and 34 years with an ambulatory difficulty	Normalized by B18105_018	B18105_023	Estimate!!Total:!!Female:!!18 to 34 years:!!With an ambulatory difficulty	SEX BY AGE BY AMBULATORY DIFFICULTY
AmbulatoryDifficulty_Female_18-34years_NoDifficulty	Percentage of noninstitutionalized females 5 years and older who are between 18 and 34 years without an ambulatory difficulty	Normalized by B18105_018	B18105_024	Estimate!!Total:!!Female:!!18 to 34 years:!!No ambulatory difficulty	SEX BY AGE BY AMBULATORY DIFFICULTY
AmbulatoryDifficulty_Female_35-64years_WithDifficulty	Percentage of noninstitutionalized females 5 years and older who are between 35 and 64 years with an ambulatory difficulty	Normalized by B18105_018	B18105_026	Estimate!!Total:!!Female:!!35 to 64 years:!!With an ambulatory difficulty	SEX BY AGE BY AMBULATORY DIFFICULTY
AmbulatoryDifficulty_Female_35-64years_NoDifficulty	Percentage of noninstitutionalized females 5 years and older who are between 35 and 64 years without an ambulatory difficulty	Normalized by B18105_018	B18105_027	Estimate!!Total:!!Female:!!35 to 64 years:!!No ambulatory difficulty	SEX BY AGE BY AMBULATORY DIFFICULTY
AmbulatoryDifficulty_Female_65-74years_WithDifficulty	Percentage of noninstitutionalized females 5 years and older who are between 65 and 74 years with an ambulatory difficulty	Normalized by B18105_018	B18105_029	Estimate!!Total:!!Female:!!65 to 74 years:!!With an ambulatory difficulty	SEX BY AGE BY AMBULATORY DIFFICULTY
AmbulatoryDifficulty_Female_65-74years_NoDifficulty	Percentage of noninstitutionalized females 5 years and older who are between 65 and 74 years without an ambulatory difficulty	Normalized by B18105_018	B18105_030	Estimate!!Total:!!Female:!!65 to 74 years:!!No ambulatory difficulty	SEX BY AGE BY AMBULATORY DIFFICULTY
AmbulatoryDifficulty_Female_75YearsAndOver_WithDifficulty	Percentage of noninstitutionalized females 5 years and older who are 75 years and over with an ambulatory difficulty	Normalized by B18105_018	B18105_032	Estimate!!Total:!!Female:!!75 years and over:!!With an ambulatory difficulty	SEX BY AGE BY AMBULATORY DIFFICULTY
AmbulatoryDifficulty_Female_75YearsAndOver_NoDifficulty	Percentage of noninstitutionalized females 5 years and older who are 75 years and over without an ambulatory difficulty	Normalized by B18105_018	B18105_033	Estimate!!Total:!!Female:!!75 years and over:!!No ambulatory difficulty	SEX BY AGE BY AMBULATORY DIFFICULTY
NA	NA	Used for normalization (not included in model)	B18106_002	Estimate!!Total:!!Male:	SEX BY AGE BY SELF-CARE DIFFICULTY
SelfCareDifficulty_Male_5-17years_WithDifficulty	Percentage of noninstitutionalized males 5 years and older who are between 5 and 17 years with a self care difficulty	Normalized by B18106_002	B18106_004	Estimate!!Total:!!Male:!!5 to 17 years:!!With a self-care difficulty	SEX BY AGE BY SELF-CARE DIFFICULTY
SelfCareDifficulty_Male_5-17years_NoDifficulty	Percentage of noninstitutionalized males 5 years and older who are between 5 and 17 years without a self care difficulty	Normalized by B18106_002	B18106_005	Estimate!!Total:!!Male:!!5 to 17 years:!!No self-care difficulty	SEX BY AGE BY SELF-CARE DIFFICULTY
SelfCareDifficulty_Male_18-34years_WithDifficulty	Percentage of noninstitutionalized males 5 years and older who are between 18 and 34 years with a self care difficulty	Normalized by B18106_002	B18106_007	Estimate!!Total:!!Male:!!18 to 34 years:!!With a self-care difficulty	SEX BY AGE BY SELF-CARE DIFFICULTY
SelfCareDifficulty_Male_18-34years_NoDifficulty	Percentage of noninstitutionalized males 5 years and older who are between 18 and 34 years without a self care difficulty	Normalized by B18106_002	B18106_008	Estimate!!Total:!!Male:!!18 to 34 years:!!No self-care difficulty	SEX BY AGE BY SELF-CARE DIFFICULTY
SelfCareDifficulty_Male_35-64years_WithDifficulty	Percentage of noninstitutionalized males 5 years and older who are between 35 and 64 years with a self care difficulty	Normalized by B18106_002	B18106_010	Estimate!!Total:!!Male:!!35 to 64 years:!!With a self-care difficulty	SEX BY AGE BY SELF-CARE DIFFICULTY
SelfCareDifficulty_Male_35-64years_NoDifficulty	Percentage of noninstitutionalized males 5 years and older who are between 35 and 64 years without a self care difficulty	Normalized by B18106_002	B18106_011	Estimate!!Total:!!Male:!!35 to 64 years:!!No self-care difficulty	SEX BY AGE BY SELF-CARE DIFFICULTY
SelfCareDifficulty_Male_65-74years_WithDifficulty	Percentage of noninstitutionalized males 5 years and older who are between 65 and 74 years with a self care difficulty	Normalized by B18106_002	B18106_013	Estimate!!Total:!!Male:!!65 to 74 years:!!With a self-care difficulty	SEX BY AGE BY SELF-CARE DIFFICULTY
SelfCareDifficulty_Male_65-74years_NoDifficulty	Percentage of noninstitutionalized males 5 years and older who are between 65 and 74 years without a self care difficulty	Normalized by B18106_002	B18106_014	Estimate!!Total:!!Male:!!65 to 74 years:!!No self-care difficulty	SEX BY AGE BY SELF-CARE DIFFICULTY
SelfCareDifficulty_Male_75YearsAndOver_WithDifficulty	Percentage of noninstitutionalized males 5 years and older who are 75 years and over with a self care difficulty	Normalized by B18106_002	B18106_016	Estimate!!Total:!!Male:!!75 years and over:!!With a self-care difficulty	SEX BY AGE BY SELF-CARE DIFFICULTY
SelfCareDifficulty_Male_75YearsAndOver_NoDifficulty	Percentage of noninstitutionalized males 5 years and older who are 75 years and over without a self care difficulty	Normalized by B18106_002	B18106_017	Estimate!!Total:!!Male:!!75 years and over:!!No self-care difficulty	SEX BY AGE BY SELF-CARE DIFFICULTY
NA	NA	Used for normalization (not included in model)	B18106_018	Estimate!!Total:!!Female:	SEX BY AGE BY SELF-CARE DIFFICULTY
SelfCareDifficulty_Female_5-17years_WithDifficulty	Percentage of noninstitutionalized females 5 years and older who are between 5 and 17 years with a self care difficulty	Normalized by B18106_018	B18106_020	Estimate!!Total:!!Female:!!5 to 17 years:!!With a self-care difficulty	SEX BY AGE BY SELF-CARE DIFFICULTY
SelfCareDifficulty_Female_5-17years_NoDifficulty	Percentage of noninstitutionalized females 5 years and older who are between 5 and 17 years without a self care difficulty	Normalized by B18106_018	B18106_021	Estimate!!Total:!!Female:!!5 to 17 years:!!No self-care difficulty	SEX BY AGE BY SELF-CARE DIFFICULTY
SelfCareDifficulty_Female_18-34years_WithDifficulty	Percentage of noninstitutionalized females 5 years and older who are between 18 and 34 years with a self care difficulty	Normalized by B18106_018	B18106_023	Estimate!!Total:!!Female:!!18 to 34 years:!!With a self-care difficulty	SEX BY AGE BY SELF-CARE DIFFICULTY
SelfCareDifficulty_Female_18-34years_NoDifficulty	Percentage of noninstitutionalized females 5 years and older who are between 18 and 34 years without a self care difficulty	Normalized by B18106_018	B18106_024	Estimate!!Total:!!Female:!!18 to 34 years:!!No self-care difficulty	SEX BY AGE BY SELF-CARE DIFFICULTY
SelfCareDifficulty_Female_35-64years_WithDifficulty	Percentage of noninstitutionalized females 5 years and older who are between 35 and 64 years with a self care difficulty	Normalized by B18106_018	B18106_026	Estimate!!Total:!!Female:!!35 to 64 years:!!With a self-care difficulty	SEX BY AGE BY SELF-CARE DIFFICULTY
SelfCareDifficulty_Female_35-64years_NoDifficulty	Percentage of noninstitutionalized females 5 years and older who are between 35 and 64 years without a self care difficulty	Normalized by B18106_018	B18106_027	Estimate!!Total:!!Female:!!35 to 64 years:!!No self-care difficulty	SEX BY AGE BY SELF-CARE DIFFICULTY
SelfCareDifficulty_Female_65-74years_WithDifficulty	Percentage of noninstitutionalized females 5 years and older who are between 65 and 74 years with a self care difficulty	Normalized by B18106_018	B18106_029	Estimate!!Total:!!Female:!!65 to 74 years:!!With a self-care difficulty	SEX BY AGE BY SELF-CARE DIFFICULTY
SelfCareDifficulty_Female_65-74years_NoDifficulty	Percentage of noninstitutionalized females 5 years and older who are between 65 and 74 years without a self care difficulty	Normalized by B18106_018	B18106_030	Estimate!!Total:!!Female:!!65 to 74 years:!!No self-care difficulty	SEX BY AGE BY SELF-CARE DIFFICULTY
SelfCareDifficulty_Female_75YearsAndOver_WithDifficulty	Percentage of noninstitutionalized females 5 years and older who are 75 years and over with a self care difficulty	Normalized by B18106_018	B18106_032	Estimate!!Total:!!Female:!!75 years and over:!!With a self-care difficulty	SEX BY AGE BY SELF-CARE DIFFICULTY
SelfCareDifficulty_Female_75YearsAndOver_NoDifficulty	Percentage of noninstitutionalized females 5 years and older who are 75 years and over without a self care difficulty	Normalized by B18106_018	B18106_033	Estimate!!Total:!!Female:!!75 years and over:!!No self-care difficulty	SEX BY AGE BY SELF-CARE DIFFICULTY
NA	NA	Used for normalization (not included in model)	B18107_002	Estimate!!Total:!!Male:	SEX BY AGE BY INDEPENDENT LIVING DIFFICULTY
IndependentLivingDifficulty_Male_18-34years_WithDifficulty	Percentage of noninstitutionalized males 18 years and older who are between 18 and 34 years with an independent living difficulty	Normalized by B18107_002	B18107_004	Estimate!!Total:!!Male:!!18 to 34 years:!!With an independent living difficulty	SEX BY AGE BY INDEPENDENT LIVING DIFFICULTY
IndependentLivingDifficulty_Male_18-34years_NoDifficulty	Percentage of noninstitutionalized males 18 years and older who are between 18 and 34 years without an independent living difficulty	Normalized by B18107_002	B18107_005	Estimate!!Total:!!Male:!!18 to 34 years:!!No independent living difficulty	SEX BY AGE BY INDEPENDENT LIVING DIFFICULTY
IndependentLivingDifficulty_Male_35-64years_WithDifficulty	Percentage of noninstitutionalized males 18 years and older who are between 35 and 64 years with an independent living difficulty	Normalized by B18107_002	B18107_007	Estimate!!Total:!!Male:!!35 to 64 years:!!With an independent living difficulty	SEX BY AGE BY INDEPENDENT LIVING DIFFICULTY
IndependentLivingDifficulty_Male_35-64years_NoDifficulty	Percentage of noninstitutionalized males 18 years and older who are between 35 and 64 years without an independent living difficulty	Normalized by B18107_002	B18107_008	Estimate!!Total:!!Male:!!35 to 64 years:!!No independent living difficulty	SEX BY AGE BY INDEPENDENT LIVING DIFFICULTY
IndependentLivingDifficulty_Male_65-74years_WithDifficulty	Percentage of noninstitutionalized males 18 years and older who are between 65 and 74 years with an independent living difficulty	Normalized by B18107_002	B18107_010	Estimate!!Total:!!Male:!!65 to 74 years:!!With an independent living difficulty	SEX BY AGE BY INDEPENDENT LIVING DIFFICULTY
IndependentLivingDifficulty_Male_65-74years_NoDifficulty	Percentage of noninstitutionalized males 18 years and older who are between 65 and 74 years without an independent living difficulty	Normalized by B18107_002	B18107_011	Estimate!!Total:!!Male:!!65 to 74 years:!!No independent living difficulty	SEX BY AGE BY INDEPENDENT LIVING DIFFICULTY
IndependentLivingDifficulty_Male_75YearsAndOver_WithDifficulty	Percentage of noninstitutionalized males 18 years and older who are 75 years and over with an independent living difficulty	Normalized by B18107_002	B18107_013	Estimate!!Total:!!Male:!!75 years and over:!!With an independent living difficulty	SEX BY AGE BY INDEPENDENT LIVING DIFFICULTY
IndependentLivingDifficulty_Male_75YearsAndOver_NoDifficulty	Percentage of noninstitutionalized males 18 years and older who are 75 years and over without an independent living difficulty	Normalized by B18107_002	B18107_014	Estimate!!Total:!!Male:!!75 years and over:!!No independent living difficulty	SEX BY AGE BY INDEPENDENT LIVING DIFFICULTY
NA	NA	Used for normalization (not included in model)	B18107_015	Estimate!!Total:!!Female:	SEX BY AGE BY INDEPENDENT LIVING DIFFICULTY
IndependentLivingDifficulty_Female_18-34years_WithDifficulty	Percentage of noninstitutionalized females 18 years and older who are between 18 and 34 years with an independent living difficulty	Normalized by B18107_015	B18107_017	Estimate!!Total:!!Female:!!18 to 34 years:!!With an independent living difficulty	SEX BY AGE BY INDEPENDENT LIVING DIFFICULTY
IndependentLivingDifficulty_Female_18-34years_NoDifficulty	Percentage of noninstitutionalized females 18 years and older who are between 18 and 34 years without an independent living difficulty	Normalized by B18107_015	B18107_018	Estimate!!Total:!!Female:!!18 to 34 years:!!No independent living difficulty	SEX BY AGE BY INDEPENDENT LIVING DIFFICULTY
IndependentLivingDifficulty_Female_35-64years_WithDifficulty	Percentage of noninstitutionalized females 18 years and older who are between 35 and 64 years with an independent living difficulty	Normalized by B18107_015	B18107_020	Estimate!!Total:!!Female:!!35 to 64 years:!!With an independent living difficulty	SEX BY AGE BY INDEPENDENT LIVING DIFFICULTY
IndependentLivingDifficulty_Female_35-64years_NoDifficulty	Percentage of noninstitutionalized females 18 years and older who are between 35 and 64 years without an independent living difficulty	Normalized by B18107_015	B18107_021	Estimate!!Total:!!Female:!!35 to 64 years:!!No independent living difficulty	SEX BY AGE BY INDEPENDENT LIVING DIFFICULTY
IndependentLivingDifficulty_Female_65-74years_WithDifficulty	Percentage of noninstitutionalized females 18 years and older who are between 65 and 74 years with an independent living difficulty	Normalized by B18107_015	B18107_023	Estimate!!Total:!!Female:!!65 to 74 years:!!With an independent living difficulty	SEX BY AGE BY INDEPENDENT LIVING DIFFICULTY
IndependentLivingDifficulty_Female_65-74years_NoDifficulty	Percentage of noninstitutionalized females 18 years and older who are between 65 and 74 years without an independent living difficulty	Normalized by B18107_015	B18107_024	Estimate!!Total:!!Female:!!65 to 74 years:!!No independent living difficulty	SEX BY AGE BY INDEPENDENT LIVING DIFFICULTY
IndependentLivingDifficulty_Female_75YearsAndOver_WithDifficulty	Percentage of noninstitutionalized females 18 years and older who are 75 years and over with an independent living difficulty	Normalized by B18107_015	B18107_026	Estimate!!Total:!!Female:!!75 years and over:!!With an independent living difficulty	SEX BY AGE BY INDEPENDENT LIVING DIFFICULTY
IndependentLivingDifficulty_Female_75YearsAndOver_NoDifficulty	Percentage of noninstitutionalized females 18 years and older who are 75 years and over without an independent living difficulty	Normalized by B18107_015	B18107_027	Estimate!!Total:!!Female:!!75 years and over:!!No independent living difficulty	SEX BY AGE BY INDEPENDENT LIVING DIFFICULTY
NA	NA	Used for normalization (not included in model)	B19001_001	Estimate!!Total:	HOUSEHOLD INCOME IN THE PAST 12 MONTHS (IN 2019 INFLATION-ADJUSTED DOLLARS)
HouseholdIncome_LessThan10k	Percentage of households where the household income is less than $10,000 USD	Normalized by B19001_001	B19001_002	Estimate!!Total:!!Less than $10,000	HOUSEHOLD INCOME IN THE PAST 12 MONTHS (IN 2019 INFLATION-ADJUSTED DOLLARS)
HouseholdIncome_10k-15k	Percentage of households where the household income is between $10,000 and $15,000 USD	Normalized by B19001_001	B19001_003	Estimate!!Total:!!$10,000 to $14,999	HOUSEHOLD INCOME IN THE PAST 12 MONTHS (IN 2019 INFLATION-ADJUSTED DOLLARS)
HouseholdIncome_15k-20k	Percentage of households where the household income is between $15,000 and $20,000 USD	Normalized by B19001_001	B19001_004	Estimate!!Total:!!$15,000 to $19,999	HOUSEHOLD INCOME IN THE PAST 12 MONTHS (IN 2019 INFLATION-ADJUSTED DOLLARS)
HouseholdIncome_20k-25k	Percentage of households where the household income is between $20,000 and $25,000 USD	Normalized by B19001_001	B19001_005	Estimate!!Total:!!$20,000 to $24,999	HOUSEHOLD INCOME IN THE PAST 12 MONTHS (IN 2019 INFLATION-ADJUSTED DOLLARS)
HouseholdIncome_25k-30k	Percentage of households where the household income is between $25,000 and $30,000 USD	Normalized by B19001_001	B19001_006	Estimate!!Total:!!$25,000 to $29,999	HOUSEHOLD INCOME IN THE PAST 12 MONTHS (IN 2019 INFLATION-ADJUSTED DOLLARS)
HouseholdIncome_30k-35k	Percentage of households where the household income is between $30,000 and $35,000 USD	Normalized by B19001_001	B19001_007	Estimate!!Total:!!$30,000 to $34,999	HOUSEHOLD INCOME IN THE PAST 12 MONTHS (IN 2019 INFLATION-ADJUSTED DOLLARS)
HouseholdIncome_35k-40k	Percentage of households where the household income is between $35,000 and $40,000 USD	Normalized by B19001_001	B19001_008	Estimate!!Total:!!$35,000 to $39,999	HOUSEHOLD INCOME IN THE PAST 12 MONTHS (IN 2019 INFLATION-ADJUSTED DOLLARS)
HouseholdIncome_40k-45k	Percentage of households where the household income is between $40,000 and $45,000 USD	Normalized by B19001_001	B19001_009	Estimate!!Total:!!$40,000 to $44,999	HOUSEHOLD INCOME IN THE PAST 12 MONTHS (IN 2019 INFLATION-ADJUSTED DOLLARS)
HouseholdIncome_45k-50k	Percentage of households where the household income is between $45,000 and $50,000 USD	Normalized by B19001_001	B19001_010	Estimate!!Total:!!$45,000 to $49,999	HOUSEHOLD INCOME IN THE PAST 12 MONTHS (IN 2019 INFLATION-ADJUSTED DOLLARS)
HouseholdIncome_50k-60k	Percentage of households where the household income is between $50,000 and $60,000 USD	Normalized by B19001_001	B19001_011	Estimate!!Total:!!$50,000 to $59,999	HOUSEHOLD INCOME IN THE PAST 12 MONTHS (IN 2019 INFLATION-ADJUSTED DOLLARS)
HouseholdIncome_60k-75k	Percentage of households where the household income is between $60,000 and $75,000 USD	Normalized by B19001_001	B19001_012	Estimate!!Total:!!$60,000 to $74,999	HOUSEHOLD INCOME IN THE PAST 12 MONTHS (IN 2019 INFLATION-ADJUSTED DOLLARS)
HouseholdIncome_75k-100k	Percentage of households where the household income is between $75,000 and $100,000 USD	Normalized by B19001_001	B19001_013	Estimate!!Total:!!$75,000 to $99,999	HOUSEHOLD INCOME IN THE PAST 12 MONTHS (IN 2019 INFLATION-ADJUSTED DOLLARS)
HouseholdIncome_100k-125k	Percentage of households where the household income is between $100,000 and $125,000 USD	Normalized by B19001_001	B19001_014	Estimate!!Total:!!$100,000 to $124,999	HOUSEHOLD INCOME IN THE PAST 12 MONTHS (IN 2019 INFLATION-ADJUSTED DOLLARS)
HouseholdIncome_125k-150k	Percentage of households where the household income is between $125,000 and $150,000 USD	Normalized by B19001_001	B19001_015	Estimate!!Total:!!$125,000 to $149,999	HOUSEHOLD INCOME IN THE PAST 12 MONTHS (IN 2019 INFLATION-ADJUSTED DOLLARS)
HouseholdIncome_150k-200k	Percentage of households where the household income is between $150,000 and $200,000 USD	Normalized by B19001_001	B19001_016	Estimate!!Total:!!$150,000 to $199,999	HOUSEHOLD INCOME IN THE PAST 12 MONTHS (IN 2019 INFLATION-ADJUSTED DOLLARS)
HouseholdIncome_MoreThan200k	Percentage of households where the household income is more than $200,000 USD	Normalized by B19001_001	B19001_017	Estimate!!Total:!!$200,000 or more	HOUSEHOLD INCOME IN THE PAST 12 MONTHS (IN 2019 INFLATION-ADJUSTED DOLLARS)
Gini_Index_of_Income_Inequality	Gini Index of Income Inequality	Raw values	B19083_001	Estimate!!Gini Index	GINI INDEX OF INCOME INEQUALITY
NA	NA	Used for normalization (not included in model)	B21001_001	Estimate!!Total:	SEX BY AGE BY VETERAN STATUS FOR THE CIVILIAN POPULATION 18 YEARS AND OVER
VeteranStatus_PercentageOfVeterans	Percentage of population 18 years and older that are veterans	Normalized by B21001_001	B21001_002	Estimate!!Total:!!Veteran	SEX BY AGE BY VETERAN STATUS FOR THE CIVILIAN POPULATION 18 YEARS AND OVER
VeteranStatus_PercentageOfNonVeterans	Percentage of population 18 years and older that are nonveterans	Normalized by B21001_001	B21001_003	Estimate!!Total:!!Nonveteran	SEX BY AGE BY VETERAN STATUS FOR THE CIVILIAN POPULATION 18 YEARS AND OVER
NA	NA	Used for normalization (not included in model)	B21001_004	Estimate!!Total:!!Male:	SEX BY AGE BY VETERAN STATUS FOR THE CIVILIAN POPULATION 18 YEARS AND OVER
VeteranStatus_PercentageOfVeterans_Male	Percentage of male population 18 years and older that are veterans	Normalized by B21001_004	B21001_005	Estimate!!Total:!!Male:!!Veteran	SEX BY AGE BY VETERAN STATUS FOR THE CIVILIAN POPULATION 18 YEARS AND OVER
VeteranStatus_PercentageOfNonVeterans_Male	Percentage of male population 18 years and older that are nonveterans	Normalized by B21001_004	B21001_006	Estimate!!Total:!!Male:!!Nonveteran	SEX BY AGE BY VETERAN STATUS FOR THE CIVILIAN POPULATION 18 YEARS AND OVER
VeteranStatus_PercentageOfVeterans_Male_18-34years	Percentage of male population 18 years and older that are veterans between 18 and 34 years old	Normalized by B21001_004	B21001_008	Estimate!!Total:!!Male:!!18 to 34 years:!!Veteran	SEX BY AGE BY VETERAN STATUS FOR THE CIVILIAN POPULATION 18 YEARS AND OVER
VeteranStatus_PercentageOfNonVeterans_Male_18-34years	Percentage of male population 18 years and older that are nonveterans between 18 and 34 years old	Normalized by B21001_004	B21001_009	Estimate!!Total:!!Male:!!18 to 34 years:!!Nonveteran	SEX BY AGE BY VETERAN STATUS FOR THE CIVILIAN POPULATION 18 YEARS AND OVER
VeteranStatus_PercentageOfVeterans_Male_35-54years	Percentage of male population 18 years and older that are veterans between 35 and 54 years old	Normalized by B21001_004	B21001_011	Estimate!!Total:!!Male:!!35 to 54 years:!!Veteran	SEX BY AGE BY VETERAN STATUS FOR THE CIVILIAN POPULATION 18 YEARS AND OVER
VeteranStatus_PercentageOfNonVeterans_Male_35-54years	Percentage of male population 18 years and older that are nonveterans between 35 and 54 years old	Normalized by B21001_004	B21001_012	Estimate!!Total:!!Male:!!35 to 54 years:!!Nonveteran	SEX BY AGE BY VETERAN STATUS FOR THE CIVILIAN POPULATION 18 YEARS AND OVER
VeteranStatus_PercentageOfVeterans_Male_55-64years	Percentage of male population 18 years and older that are veterans between 55 and 64 years old	Normalized by B21001_004	B21001_014	Estimate!!Total:!!Male:!!55 to 64 years:!!Veteran	SEX BY AGE BY VETERAN STATUS FOR THE CIVILIAN POPULATION 18 YEARS AND OVER
VeteranStatus_PercentageOfNonVeterans_Male_55-64years	Percentage of male population 18 years and older that are nonveterans between 55 and 64 years old	Normalized by B21001_004	B21001_015	Estimate!!Total:!!Male:!!55 to 64 years:!!Nonveteran	SEX BY AGE BY VETERAN STATUS FOR THE CIVILIAN POPULATION 18 YEARS AND OVER
VeteranStatus_PercentageOfVeterans_Male_65-74years	Percentage of male population 18 years and older that are veterans between 65 and 74 years old	Normalized by B21001_004	B21001_017	Estimate!!Total:!!Male:!!65 to 74 years:!!Veteran	SEX BY AGE BY VETERAN STATUS FOR THE CIVILIAN POPULATION 18 YEARS AND OVER
VeteranStatus_PercentageOfNonVeterans_Male_65-74years	Percentage of male population 18 years and older that are nonveterans between 65 and 74 years old	Normalized by B21001_004	B21001_018	Estimate!!Total:!!Male:!!65 to 74 years:!!Nonveteran	SEX BY AGE BY VETERAN STATUS FOR THE CIVILIAN POPULATION 18 YEARS AND OVER
VeteranStatus_PercentageOfVeterans_Male_75andolder	Percentage of male population 18 years and older that are veterans 75 years and older	Normalized by B21001_004	B21001_020	Estimate!!Total:!!Male:!!75 years and over:!!Veteran	SEX BY AGE BY VETERAN STATUS FOR THE CIVILIAN POPULATION 18 YEARS AND OVER
VeteranStatus_PercentageOfNonVeterans_Male_75andolder	Percentage of male population 18 years and older that are nonveterans 75 years and older	Normalized by B21001_004	B21001_021	Estimate!!Total:!!Male:!!75 years and over:!!Nonveteran	SEX BY AGE BY VETERAN STATUS FOR THE CIVILIAN POPULATION 18 YEARS AND OVER
NA	NA	Used for normalization (not included in model)	B21001_022	Estimate!!Total:!!Female:	SEX BY AGE BY VETERAN STATUS FOR THE CIVILIAN POPULATION 18 YEARS AND OVER
VeteranStatus_PercentageOfVeterans_Female	Percentage of female population 18 years and older that are veterans	Normalized by B21001_022	B21001_023	Estimate!!Total:!!Female:!!Veteran	SEX BY AGE BY VETERAN STATUS FOR THE CIVILIAN POPULATION 18 YEARS AND OVER
VeteranStatus_PercentageOfNonVeterans_Female	Percentage of female population 18 years and older that are nonveterans	Normalized by B21001_022	B21001_024	Estimate!!Total:!!Female:!!Nonveteran	SEX BY AGE BY VETERAN STATUS FOR THE CIVILIAN POPULATION 18 YEARS AND OVER
VeteranStatus_PercentageOfVeterans_Female_18-34years	Percentage of female population 18 years and older that are veterans between 18 and 34 years old	Normalized by B21001_022	B21001_026	Estimate!!Total:!!Female:!!18 to 34 years:!!Veteran	SEX BY AGE BY VETERAN STATUS FOR THE CIVILIAN POPULATION 18 YEARS AND OVER
VeteranStatus_PercentageOfNonVeterans_Female_18-34years	Percentage of female population 18 years and older that are nonveterans between 18 and 34 years old	Normalized by B21001_022	B21001_027	Estimate!!Total:!!Female:!!18 to 34 years:!!Nonveteran	SEX BY AGE BY VETERAN STATUS FOR THE CIVILIAN POPULATION 18 YEARS AND OVER
VeteranStatus_PercentageOfVeterans_Female_35-54years	Percentage of female population 18 years and older that are veterans between 35 and 54 years old	Normalized by B21001_022	B21001_029	Estimate!!Total:!!Female:!!35 to 54 years:!!Veteran	SEX BY AGE BY VETERAN STATUS FOR THE CIVILIAN POPULATION 18 YEARS AND OVER
VeteranStatus_PercentageOfNonVeterans_Female_35-54years	Percentage of female population 18 years and older that are nonveterans between 35 and 54 years old	Normalized by B21001_022	B21001_030	Estimate!!Total:!!Female:!!35 to 54 years:!!Nonveteran	SEX BY AGE BY VETERAN STATUS FOR THE CIVILIAN POPULATION 18 YEARS AND OVER
VeteranStatus_PercentageOfVeterans_Female_55-64years	Percentage of female population 18 years and older that are veterans between 55 and 64 years old	Normalized by B21001_022	B21001_032	Estimate!!Total:!!Female:!!55 to 64 years:!!Veteran	SEX BY AGE BY VETERAN STATUS FOR THE CIVILIAN POPULATION 18 YEARS AND OVER
VeteranStatus_PercentageOfNonVeterans_Female_55-64years	Percentage of female population 18 years and older that are nonveterans between 55 and 64 years old	Normalized by B21001_022	B21001_033	Estimate!!Total:!!Female:!!55 to 64 years:!!Nonveteran	SEX BY AGE BY VETERAN STATUS FOR THE CIVILIAN POPULATION 18 YEARS AND OVER
VeteranStatus_PercentageOfVeterans_Female_65-74years	Percentage of female population 18 years and older that are veterans between 65 and 74 years old	Normalized by B21001_022	B21001_035	Estimate!!Total:!!Female:!!65 to 74 years:!!Veteran	SEX BY AGE BY VETERAN STATUS FOR THE CIVILIAN POPULATION 18 YEARS AND OVER
VeteranStatus_PercentageOfNonVeterans_Female_65-74years	Percentage of female population 18 years and older that are nonveterans between 65 and 74 years old	Normalized by B21001_022	B21001_036	Estimate!!Total:!!Female:!!65 to 74 years:!!Nonveteran	SEX BY AGE BY VETERAN STATUS FOR THE CIVILIAN POPULATION 18 YEARS AND OVER
VeteranStatus_PercentageOfVeterans_Female_75andolder	Percentage of female population 18 years and older that are veterans 75 years and older	Normalized by B21001_022	B21001_038	Estimate!!Total:!!Female:!!75 years and over:!!Veteran	SEX BY AGE BY VETERAN STATUS FOR THE CIVILIAN POPULATION 18 YEARS AND OVER
VeteranStatus_PercentageOfNonVeterans_Female_75andolder	Percentage of female population 18 years and older that are nonveterans 75 years and older	Normalized by B21001_022	B21001_039	Estimate!!Total:!!Female:!!75 years and over:!!Nonveteran	SEX BY AGE BY VETERAN STATUS FOR THE CIVILIAN POPULATION 18 YEARS AND OVER
NA	NA	Used for normalization (not included in model)	B21003_002	Estimate!!Total:!!Veteran:	VETERAN STATUS BY EDUCATIONAL ATTAINMENT FOR THE CIVILIAN POPULATION 25 YEARS AND OVER
VeteranStatusByEducation_Veteran_LessThanHighSchool	Percentage of veterans 25 years and older that have less than a high school education	Normalized by B21003_002	B21003_003	Estimate!!Total:!!Veteran:!!Less than high school graduate	VETERAN STATUS BY EDUCATIONAL ATTAINMENT FOR THE CIVILIAN POPULATION 25 YEARS AND OVER
VeteranStatusByEducation_Veteran_HighSchoolGraduate	Percentage of veterans 25 years and older that have a high school education (including equivalency)	Normalized by B21003_002	B21003_004	Estimate!!Total:!!Veteran:!!High school graduate (includes equivalency)	VETERAN STATUS BY EDUCATIONAL ATTAINMENT FOR THE CIVILIAN POPULATION 25 YEARS AND OVER
VeteranStatusByEducation_Veteran_SomeCollege	Percentage of veterans 25 years and older that have some college education	Normalized by B21003_002	B21003_005	Estimate!!Total:!!Veteran:!!Some college or associate's degree	VETERAN STATUS BY EDUCATIONAL ATTAINMENT FOR THE CIVILIAN POPULATION 25 YEARS AND OVER
VeteranStatusByEducation_Veteran_BachelorsOrHigher	Percentage of veterans 25 years and older that have a Bachelors degree or higher	Normalized by B21003_002	B21003_006	Estimate!!Total:!!Veteran:!!Bachelor's degree or higher	VETERAN STATUS BY EDUCATIONAL ATTAINMENT FOR THE CIVILIAN POPULATION 25 YEARS AND OVER
NA	NA	Used for normalization (not included in model)	B21003_007	Estimate!!Total:!!Nonveteran:	VETERAN STATUS BY EDUCATIONAL ATTAINMENT FOR THE CIVILIAN POPULATION 25 YEARS AND OVER
VeteranStatusByEducation_NonVeteran_LessThanHighSchool	Percentage of nonveterans 25 years and older that have less than a high school education	Normalized by B21003_007	B21003_008	Estimate!!Total:!!Nonveteran:!!Less than high school graduate	VETERAN STATUS BY EDUCATIONAL ATTAINMENT FOR THE CIVILIAN POPULATION 25 YEARS AND OVER
VeteranStatusByEducation_NonVeteran_HighSchoolGraduate	Percentage of nonveterans 25 years and older that have a high school education (including equivalency)	Normalized by B21003_007	B21003_009	Estimate!!Total:!!Nonveteran:!!High school graduate (includes equivalency)	VETERAN STATUS BY EDUCATIONAL ATTAINMENT FOR THE CIVILIAN POPULATION 25 YEARS AND OVER
VeteranStatusByEducation_NonVeteran_SomeCollege	Percentage of nonveterans 25 years and older that have some college education	Normalized by B21003_007	B21003_010	Estimate!!Total:!!Nonveteran:!!Some college or associate's degree	VETERAN STATUS BY EDUCATIONAL ATTAINMENT FOR THE CIVILIAN POPULATION 25 YEARS AND OVER
VeteranStatusByEducation_NonVeteran_BachelorsOrHigher	Percentage of nonveterans 25 years and older that have a Bachelors degree or higher	Normalized by B21003_007	B21003_011	Estimate!!Total:!!Nonveteran:!!Bachelor's degree or higher	VETERAN STATUS BY EDUCATIONAL ATTAINMENT FOR THE CIVILIAN POPULATION 25 YEARS AND OVER
NA	NA	Used for normalization (not included in model)	B23027_002	Estimate!!Total:!!16 to 19 years:	FULL-TIME, YEAR-ROUND WORK STATUS IN THE PAST 12 MONTHS BY AGE FOR THE POPULATION 16 YEARS AND OVER
WorkStatusPast12Months_16-19years_WorkedLast12Months	Percentage of population between 16 and 19 years old who have worked in the last year	Normalized by B23027_002	B23027_003	Estimate!!Total:!!16 to 19 years:!!Worked in the past 12 months:	FULL-TIME, YEAR-ROUND WORK STATUS IN THE PAST 12 MONTHS BY AGE FOR THE POPULATION 16 YEARS AND OVER
WorkStatusPast12Months_16-19years_WorkedLast12Months_WorkedFullTime	Percentage of population between 16 and 19 years old who have worked full time in the last year	Normalized by B23027_002	B23027_004	Estimate!!Total:!!16 to 19 years:!!Worked in the past 12 months:!!Worked full-time, year-round	FULL-TIME, YEAR-ROUND WORK STATUS IN THE PAST 12 MONTHS BY AGE FOR THE POPULATION 16 YEARS AND OVER
WorkStatusPast12Months_16-19years_WorkedLast12Months_WorkedPartTime	Percentage of population between 16 and 19 years old who have worked part time in the last year	Normalized by B23027_002	B23027_005	Estimate!!Total:!!16 to 19 years:!!Worked in the past 12 months:!!Worked less than full-time, year-round	FULL-TIME, YEAR-ROUND WORK STATUS IN THE PAST 12 MONTHS BY AGE FOR THE POPULATION 16 YEARS AND OVER
WorkStatusPast12Months_16-19years_DidNotWorkLast12Months	Percentage of population between 16 and 19 years old who have not worked in the last year	Normalized by B23027_002	B23027_006	Estimate!!Total:!!16 to 19 years:!!Did not work in the past 12 months	FULL-TIME, YEAR-ROUND WORK STATUS IN THE PAST 12 MONTHS BY AGE FOR THE POPULATION 16 YEARS AND OVER
NA	NA	Used for normalization (not included in model)	B23027_007	Estimate!!Total:!!20 to 24 years:	FULL-TIME, YEAR-ROUND WORK STATUS IN THE PAST 12 MONTHS BY AGE FOR THE POPULATION 16 YEARS AND OVER
WorkStatusPast12Months_20-24years_WorkedLast12Months	Percentage of population between 20 and 24 years old who have worked in the last year	Normalized by B23027_007	B23027_008	Estimate!!Total:!!20 to 24 years:!!Worked in the past 12 months:	FULL-TIME, YEAR-ROUND WORK STATUS IN THE PAST 12 MONTHS BY AGE FOR THE POPULATION 16 YEARS AND OVER
WorkStatusPast12Months_20-24years_WorkedLast12Months_WorkedFullTime	Percentage of population between 20 and 24 years old who have worked full time in the last year	Normalized by B23027_007	B23027_009	Estimate!!Total:!!20 to 24 years:!!Worked in the past 12 months:!!Worked full-time, year-round	FULL-TIME, YEAR-ROUND WORK STATUS IN THE PAST 12 MONTHS BY AGE FOR THE POPULATION 16 YEARS AND OVER
WorkStatusPast12Months_20-24years_WorkedLast12Months_WorkedPartTime	Percentage of population between 20 and 24 years old who have worked part time in the last year	Normalized by B23027_007	B23027_010	Estimate!!Total:!!20 to 24 years:!!Worked in the past 12 months:!!Worked less than full-time, year-round	FULL-TIME, YEAR-ROUND WORK STATUS IN THE PAST 12 MONTHS BY AGE FOR THE POPULATION 16 YEARS AND OVER
WorkStatusPast12Months_20-24years_DidNotWorkLast12Months	Percentage of population between 20 and 24 years old who have not worked in the last year	Normalized by B23027_007	B23027_011	Estimate!!Total:!!20 to 24 years:!!Did not work in the past 12 months	FULL-TIME, YEAR-ROUND WORK STATUS IN THE PAST 12 MONTHS BY AGE FOR THE POPULATION 16 YEARS AND OVER
NA	NA	Used for normalization (not included in model)	B23027_012	Estimate!!Total:!!25 to 44 years:	FULL-TIME, YEAR-ROUND WORK STATUS IN THE PAST 12 MONTHS BY AGE FOR THE POPULATION 16 YEARS AND OVER
WorkStatusPast12Months_25-44years_WorkedLast12Months	Percentage of population between 25 and 44 years old who have worked in the last year	Normalized by B23027_012	B23027_013	Estimate!!Total:!!25 to 44 years:!!Worked in the past 12 months:	FULL-TIME, YEAR-ROUND WORK STATUS IN THE PAST 12 MONTHS BY AGE FOR THE POPULATION 16 YEARS AND OVER
WorkStatusPast12Months_25-44years_WorkedLast12Months_WorkedFullTime	Percentage of population between 25 and 44 years old who have worked full time in the last year	Normalized by B23027_012	B23027_014	Estimate!!Total:!!25 to 44 years:!!Worked in the past 12 months:!!Worked full-time, year-round	FULL-TIME, YEAR-ROUND WORK STATUS IN THE PAST 12 MONTHS BY AGE FOR THE POPULATION 16 YEARS AND OVER
WorkStatusPast12Months_25-44years_WorkedLast12Months_WorkedPartTime	Percentage of population between 25 and 44 years old who have worked part time in the last year	Normalized by B23027_012	B23027_015	Estimate!!Total:!!25 to 44 years:!!Worked in the past 12 months:!!Worked less than full-time, year-round	FULL-TIME, YEAR-ROUND WORK STATUS IN THE PAST 12 MONTHS BY AGE FOR THE POPULATION 16 YEARS AND OVER
WorkStatusPast12Months_25-44years_DidNotWorkLast12Months	Percentage of population between 25 and 44 years old who have not worked in the last year	Normalized by B23027_012	B23027_016	Estimate!!Total:!!25 to 44 years:!!Did not work in the past 12 months	FULL-TIME, YEAR-ROUND WORK STATUS IN THE PAST 12 MONTHS BY AGE FOR THE POPULATION 16 YEARS AND OVER
NA	NA	Used for normalization (not included in model)	B23027_017	Estimate!!Total:!!45 to 54 years:	FULL-TIME, YEAR-ROUND WORK STATUS IN THE PAST 12 MONTHS BY AGE FOR THE POPULATION 16 YEARS AND OVER
WorkStatusPast12Months_45-54years_WorkedLast12Months	Percentage of population between 45 and 54 years old who have worked in the last year	Normalized by B23027_017	B23027_018	Estimate!!Total:!!45 to 54 years:!!Worked in the past 12 months:	FULL-TIME, YEAR-ROUND WORK STATUS IN THE PAST 12 MONTHS BY AGE FOR THE POPULATION 16 YEARS AND OVER
WorkStatusPast12Months_45-54years_WorkedLast12Months_WorkedFullTime	Percentage of population between 45 and 54 years old who have worked full time in the last year	Normalized by B23027_017	B23027_019	Estimate!!Total:!!45 to 54 years:!!Worked in the past 12 months:!!Worked full-time, year-round	FULL-TIME, YEAR-ROUND WORK STATUS IN THE PAST 12 MONTHS BY AGE FOR THE POPULATION 16 YEARS AND OVER
WorkStatusPast12Months_45-54years_WorkedLast12Months_WorkedPartTime	Percentage of population between 45 and 54 years old who have worked part time in the last year	Normalized by B23027_017	B23027_020	Estimate!!Total:!!45 to 54 years:!!Worked in the past 12 months:!!Worked less than full-time, year-round	FULL-TIME, YEAR-ROUND WORK STATUS IN THE PAST 12 MONTHS BY AGE FOR THE POPULATION 16 YEARS AND OVER
WorkStatusPast12Months_45-54years_DidNotWorkLast12Months	Percentage of population between 45 and 54 years old who have not worked in the last year	Normalized by B23027_017	B23027_021	Estimate!!Total:!!45 to 54 years:!!Did not work in the past 12 months	FULL-TIME, YEAR-ROUND WORK STATUS IN THE PAST 12 MONTHS BY AGE FOR THE POPULATION 16 YEARS AND OVER
NA	NA	Used for normalization (not included in model)	B23027_022	Estimate!!Total:!!55 to 64 years:	FULL-TIME, YEAR-ROUND WORK STATUS IN THE PAST 12 MONTHS BY AGE FOR THE POPULATION 16 YEARS AND OVER
WorkStatusPast12Months_55-64years_WorkedLast12Months	Percentage of population between 55 and 64 years old who have worked in the last year	Normalized by B23027_022	B23027_023	Estimate!!Total:!!55 to 64 years:!!Worked in the past 12 months:	FULL-TIME, YEAR-ROUND WORK STATUS IN THE PAST 12 MONTHS BY AGE FOR THE POPULATION 16 YEARS AND OVER
WorkStatusPast12Months_55-64years_WorkedLast12Months_WorkedFullTime	Percentage of population between 55 and 64 years old who have worked full time in the last year	Normalized by B23027_022	B23027_024	Estimate!!Total:!!55 to 64 years:!!Worked in the past 12 months:!!Worked full-time, year-round	FULL-TIME, YEAR-ROUND WORK STATUS IN THE PAST 12 MONTHS BY AGE FOR THE POPULATION 16 YEARS AND OVER
WorkStatusPast12Months_55-64years_WorkedLast12Months_WorkedPartTime	Percentage of population between 55 and 64 years old who have worked part time in the last year	Normalized by B23027_022	B23027_025	Estimate!!Total:!!55 to 64 years:!!Worked in the past 12 months:!!Worked less than full-time, year-round	FULL-TIME, YEAR-ROUND WORK STATUS IN THE PAST 12 MONTHS BY AGE FOR THE POPULATION 16 YEARS AND OVER
WorkStatusPast12Months_55-64years_DidNotWorkLast12Months	Percentage of population between 55 and 64 years old who have not worked in the last year	Normalized by B23027_022	B23027_026	Estimate!!Total:!!55 to 64 years:!!Did not work in the past 12 months	FULL-TIME, YEAR-ROUND WORK STATUS IN THE PAST 12 MONTHS BY AGE FOR THE POPULATION 16 YEARS AND OVER
NA	NA	Used for normalization (not included in model)	B23027_027	Estimate!!Total:!!65 to 69 years:	FULL-TIME, YEAR-ROUND WORK STATUS IN THE PAST 12 MONTHS BY AGE FOR THE POPULATION 16 YEARS AND OVER
WorkStatusPast12Months_65-69years_WorkedLast12Months	Percentage of population between 65 and 69 years old who have worked in the last year	Normalized by B23027_027	B23027_028	Estimate!!Total:!!65 to 69 years:!!Worked in the past 12 months:	FULL-TIME, YEAR-ROUND WORK STATUS IN THE PAST 12 MONTHS BY AGE FOR THE POPULATION 16 YEARS AND OVER
WorkStatusPast12Months_65-69years_WorkedLast12Months_WorkedFullTime	Percentage of population between 65 and 69 years old who have worked full time in the last year	Normalized by B23027_027	B23027_029	Estimate!!Total:!!65 to 69 years:!!Worked in the past 12 months:!!Worked full-time, year-round	FULL-TIME, YEAR-ROUND WORK STATUS IN THE PAST 12 MONTHS BY AGE FOR THE POPULATION 16 YEARS AND OVER
WorkStatusPast12Months_65-69years_WorkedLast12Months_WorkedPartTime	Percentage of population between 65 and 69 years old who have worked part time in the last year	Normalized by B23027_027	B23027_030	Estimate!!Total:!!65 to 69 years:!!Worked in the past 12 months:!!Worked less than full-time, year-round	FULL-TIME, YEAR-ROUND WORK STATUS IN THE PAST 12 MONTHS BY AGE FOR THE POPULATION 16 YEARS AND OVER
WorkStatusPast12Months_65-69years_DidNotWorkLast12Months	Percentage of population between 65 and 69 years old who have not worked in the last year	Normalized by B23027_027	B23027_031	Estimate!!Total:!!65 to 69 years:!!Did not work in the past 12 months	FULL-TIME, YEAR-ROUND WORK STATUS IN THE PAST 12 MONTHS BY AGE FOR THE POPULATION 16 YEARS AND OVER
NA	NA	Used for normalization (not included in model)	B23027_032	Estimate!!Total:!!70 years and over:	FULL-TIME, YEAR-ROUND WORK STATUS IN THE PAST 12 MONTHS BY AGE FOR THE POPULATION 16 YEARS AND OVER
WorkStatusPast12Months_70plusyears_WorkedLast12Months	Percentage of population 70 years and older who have worked in the last year	Normalized by B23027_032	B23027_033	Estimate!!Total:!!70 years and over:!!Worked in the past 12 months:	FULL-TIME, YEAR-ROUND WORK STATUS IN THE PAST 12 MONTHS BY AGE FOR THE POPULATION 16 YEARS AND OVER
WorkStatusPast12Months_70plusyears_WorkedLast12Months_WorkedFullTime	Percentage of population 70 years and older who have worked full time in the last year	Normalized by B23027_032	B23027_034	Estimate!!Total:!!70 years and over:!!Worked in the past 12 months:!!Worked full-time, year-round	FULL-TIME, YEAR-ROUND WORK STATUS IN THE PAST 12 MONTHS BY AGE FOR THE POPULATION 16 YEARS AND OVER
WorkStatusPast12Months_70plusyears_WorkedLast12Months_WorkedPartTime	Percentage of population 70 years and older who have worked part time in the last year	Normalized by B23027_032	B23027_035	Estimate!!Total:!!70 years and over:!!Worked in the past 12 months:!!Worked less than full-time, year-round	FULL-TIME, YEAR-ROUND WORK STATUS IN THE PAST 12 MONTHS BY AGE FOR THE POPULATION 16 YEARS AND OVER
WorkStatusPast12Months_70plusyears_DidNotWorkLast12Months	Percentage of population 70 years and older who have not worked in the last year	Normalized by B23027_032	B23027_036	Estimate!!Total:!!70 years and over:!!Did not work in the past 12 months	FULL-TIME, YEAR-ROUND WORK STATUS IN THE PAST 12 MONTHS BY AGE FOR THE POPULATION 16 YEARS AND OVER
Number_Of_Housing_Units	Total number of housing units	Raw values	B25001_001	Estimate!!Total	HOUSING UNITS
NA	NA	Used for normalization (not included in model)	B25002_001	Estimate!!Total:	OCCUPANCY STATUS
OccupancyStatus_Occupied	Percentage of housing units that are occupied	Normalized by B25002_001	B25002_002	Estimate!!Total:!!Occupied	OCCUPANCY STATUS
OccupancyStatus_Vacant	Percentage of housing units that are vacant	Normalized by B25002_001	B25002_003	Estimate!!Total:!!Vacant	OCCUPANCY STATUS
NA	NA	Used for normalization (not included in model)	B25003_001	Estimate!!Total:	TENURE
Tenure_OwnerOccupied	Percentage of occupied housing units that are occupied by the homeowner	Normalized by B25003_001	B25003_002	Estimate!!Total:!!Owner occupied	TENURE
Tenure_RenterOccupied	Percentage of occupied housing units that are occupied by a renter	Normalized by B25003_001	B25003_003	Estimate!!Total:!!Renter occupied	TENURE
NA	NA	Used for normalization (not included in model)	B25004_001	Estimate!!Total:	VACANCY STATUS
VacancyStatus_ForRent	Percentage of vacant housing units that are available for rent	Normalized by B25004_001	B25004_002	Estimate!!Total:!!For rent	VACANCY STATUS
VacancyStatus_RentedNotOccupied	Percentage of vacant housing units that are rented but not occupied	Normalized by B25004_001	B25004_003	Estimate!!Total:!!Rented, not occupied	VACANCY STATUS
VacancyStatus_ForSale	Percentage of vacant housing units that are for sale	Normalized by B25004_001	B25004_004	Estimate!!Total:!!For sale only	VACANCY STATUS
VacancyStatus_SoldNotOccupied	Percentage of vacant housing units that are sold but not occupied	Normalized by B25004_001	B25004_005	Estimate!!Total:!!Sold, not occupied	VACANCY STATUS
VacancyStatus_ForSeasonalRecreationalOccasionalUse	Percentage of vacant housing units that are for seasonal, recreational, and occasional use	Normalized by B25004_001	B25004_006	Estimate!!Total:!!For seasonal, recreational, or occasional use	VACANCY STATUS
VacancyStatus_ForMigrantWorkers	Percentage of vacant housing units that are for migrant workers	Normalized by B25004_001	B25004_007	Estimate!!Total:!!For migrant workers	VACANCY STATUS
VacancyStatus_OtherVacant	Percentage of vacant housing units that are vacant for other reasons	Normalized by B25004_001	B25004_008	Estimate!!Total:!!Other vacant	VACANCY STATUS
NA	NA	Used for normalization (not included in model)	B25005_001	Estimate!!Total:	VACANT - CURRENT RESIDENCE ELSEWHERE
VacancyCurrentResidenceElsewhere_CurrentResidenceElsewhere	Percentage of vacant housing units that where the current resident resides elsewhere	Normalized by B25005_001	B25005_002	Estimate!!Total:!!Vacant - current residence elsewhere	VACANT - CURRENT RESIDENCE ELSEWHERE
VacancyCurrentResidenceElsewhere_AllOtherVacantUnits	Percentage of vacant housing units that are all other vacant units	Normalized by B25005_001	B25005_003	Estimate!!Total:!!All other vacant units	VACANT - CURRENT RESIDENCE ELSEWHERE
NA	NA	Used for normalization (not included in model)	B25006_001	Estimate!!Total:	RACE OF HOUSEHOLDER
RaceOfHouseholder_WhiteAlone	Percentage of occupied housing units where the householder is White alone	Normalized by B25006_001	B25006_002	Estimate!!Total:!!Householder who is White alone	RACE OF HOUSEHOLDER
RaceOfHouseholder_BlackorAfricanAmericanAlone	Percentage of occupied housing units where the householder is Black or African American alone	Normalized by B25006_001	B25006_003	Estimate!!Total:!!Householder who is Black or African American alone	RACE OF HOUSEHOLDER
RaceOfHouseholder_AmericanIndianandAlaskanNativeAlone	Percentage of occupied housing units where the householder is American Indian and Alaskan Native alone	Normalized by B25006_001	B25006_004	Estimate!!Total:!!Householder who is American Indian and Alaska Native alone	RACE OF HOUSEHOLDER
RaceOfHouseholder_AsianAlone	Percentage of occupied housing units where the householder is Asian alone	Normalized by B25006_001	B25006_005	Estimate!!Total:!!Householder who is Asian alone	RACE OF HOUSEHOLDER
RaceOfHouseholder_NativeHawaiianandOtherPacificIslanderAlone	Percentage of occupied housing units where the householder is Native Hawaiian and Other Pacific Islander alone	Normalized by B25006_001	B25006_006	Estimate!!Total:!!Householder who is Native Hawaiian and Other Pacific Islander alone	RACE OF HOUSEHOLDER
RaceOfHouseholder_SomeOtherRaceAlone	Percentage of occupied housing units where the householder is some other race alone alone	Normalized by B25006_001	B25006_007	Estimate!!Total:!!Householder who is Some other race alone	RACE OF HOUSEHOLDER
RaceOfHouseholder_TwoOrMoreRaces	Percentage of occupied housing units where the householder is two or more races	Normalized by B25006_001	B25006_008	Estimate!!Total:!!Householder who is Two or more races:	RACE OF HOUSEHOLDER
RaceOfHouseholder_TwoOrMoreRaces_TwoRacesIncludingSomeOtherRace	Percentage of occupied housing units where the householder is two or more races including some other race	Normalized by B25006_001	B25006_009	Estimate!!Total:!!Householder who is Two or more races:!!Householder who is Two races including Some other race	RACE OF HOUSEHOLDER
RaceOfHouseholder_TwoOrMoreRaces_ExcludingSomeOtherRaceAndThreeOrMoreRaces	Percentage of occupied housing units where the householder is two or more races excluding some other race and three or more races	Normalized by B25006_001	B25006_010	Estimate!!Total:!!Householder who is Two or more races:!!Householder who is Two races excluding Some other race, and three or more races	RACE OF HOUSEHOLDER
NA	NA	Used for normalization (not included in model)	B25007_002	Estimate!!Total:!!Owner occupied:	TENURE BY AGE OF HOUSEHOLDER
AgeOfHouseholder_OwnerOccupied_15-24years	Percentage of owner occupied units where the age of the householder is between 15 and 24 years	Normalized by B25007_002	B25007_003	Estimate!!Total:!!Owner occupied:!!Householder 15 to 24 years	TENURE BY AGE OF HOUSEHOLDER
AgeOfHouseholder_OwnerOccupied_25-34years	Percentage of owner occupied units where the age of the householder is between 25 and 234 years	Normalized by B25007_002	B25007_004	Estimate!!Total:!!Owner occupied:!!Householder 25 to 34 years	TENURE BY AGE OF HOUSEHOLDER
AgeOfHouseholder_OwnerOccupied_35-44years	Percentage of owner occupied units where the age of the householder is between 35 and 44 years	Normalized by B25007_002	B25007_005	Estimate!!Total:!!Owner occupied:!!Householder 35 to 44 years	TENURE BY AGE OF HOUSEHOLDER
AgeOfHouseholder_OwnerOccupied_45-54years	Percentage of owner occupied units where the age of the householder is between 45 and 54 years	Normalized by B25007_002	B25007_006	Estimate!!Total:!!Owner occupied:!!Householder 45 to 54 years	TENURE BY AGE OF HOUSEHOLDER
AgeOfHouseholder_OwnerOccupied_55-59years	Percentage of owner occupied units where the age of the householder is between 55 and 59 years	Normalized by B25007_002	B25007_007	Estimate!!Total:!!Owner occupied:!!Householder 55 to 59 years	TENURE BY AGE OF HOUSEHOLDER
AgeOfHouseholder_OwnerOccupied_60-64years	Percentage of owner occupied units where the age of the householder is between 60 and 64 years	Normalized by B25007_002	B25007_008	Estimate!!Total:!!Owner occupied:!!Householder 60 to 64 years	TENURE BY AGE OF HOUSEHOLDER
AgeOfHouseholder_OwnerOccupied_65-74years	Percentage of owner occupied units where the age of the householder is between 65 and 74 years	Normalized by B25007_002	B25007_009	Estimate!!Total:!!Owner occupied:!!Householder 65 to 74 years	TENURE BY AGE OF HOUSEHOLDER
AgeOfHouseholder_OwnerOccupied_75-84years	Percentage of owner occupied units where the age of the householder is between 75 and 84 years	Normalized by B25007_002	B25007_010	Estimate!!Total:!!Owner occupied:!!Householder 75 to 84 years	TENURE BY AGE OF HOUSEHOLDER
AgeOfHouseholder_OwnerOccupied_85plusyears	Percentage of owner occupied units where the age of the householder is 85 years and older	Normalized by B25007_002	B25007_011	Estimate!!Total:!!Owner occupied:!!Householder 85 years and over	TENURE BY AGE OF HOUSEHOLDER
NA	NA	Used for normalization (not included in model)	B25007_012	Estimate!!Total:!!Renter occupied:	TENURE BY AGE OF HOUSEHOLDER
AgeOfHouseholder_RenterOccupied_15-24years	Percentage of renter occupied units where the age of the householder is between 15 and 24 years	Normalized by B25007_012	B25007_013	Estimate!!Total:!!Renter occupied:!!Householder 15 to 24 years	TENURE BY AGE OF HOUSEHOLDER
AgeOfHouseholder_RenterOccupied_25-34years	Percentage of renter occupied units where the age of the householder is between 25 and 234 years	Normalized by B25007_012	B25007_014	Estimate!!Total:!!Renter occupied:!!Householder 25 to 34 years	TENURE BY AGE OF HOUSEHOLDER
AgeOfHouseholder_RenterOccupied_35-44years	Percentage of renter occupied units where the age of the householder is between 35 and 44 years	Normalized by B25007_012	B25007_015	Estimate!!Total:!!Renter occupied:!!Householder 35 to 44 years	TENURE BY AGE OF HOUSEHOLDER
AgeOfHouseholder_RenterOccupied_45-54years	Percentage of renter occupied units where the age of the householder is between 45 and 54 years	Normalized by B25007_012	B25007_016	Estimate!!Total:!!Renter occupied:!!Householder 45 to 54 years	TENURE BY AGE OF HOUSEHOLDER
AgeOfHouseholder_RenterOccupied_55-59years	Percentage of renter occupied units where the age of the householder is between 55 and 59 years	Normalized by B25007_012	B25007_017	Estimate!!Total:!!Renter occupied:!!Householder 55 to 59 years	TENURE BY AGE OF HOUSEHOLDER
AgeOfHouseholder_RenterOccupied_60-64years	Percentage of renter occupied units where the age of the householder is between 60 and 64 years	Normalized by B25007_012	B25007_018	Estimate!!Total:!!Renter occupied:!!Householder 60 to 64 years	TENURE BY AGE OF HOUSEHOLDER
AgeOfHouseholder_RenterOccupied_65-74years	Percentage of renter occupied units where the age of the householder is between 65 and 74 years	Normalized by B25007_012	B25007_019	Estimate!!Total:!!Renter occupied:!!Householder 65 to 74 years	TENURE BY AGE OF HOUSEHOLDER
AgeOfHouseholder_RenterOccupied_75-84years	Percentage of renter occupied units where the age of the householder is between 75 and 84 years	Normalized by B25007_012	B25007_020	Estimate!!Total:!!Renter occupied:!!Householder 75 to 84 years	TENURE BY AGE OF HOUSEHOLDER
AgeOfHouseholder_RenterOccupied_85plusyears	Percentage of renter occupied units where the age of the householder is 85 years and older	Normalized by B25007_012	B25007_021	Estimate!!Total:!!Renter occupied:!!Householder 85 years and over	TENURE BY AGE OF HOUSEHOLDER
NA	NA	Used for normalization (not included in model)	B25009_002	Estimate!!Total:!!Owner occupied:	TENURE BY HOUSEHOLD SIZE
HouseholdSize_OwnerOccupied_1PersonHousehold	Percentage of owner occupied units with 1 person in the household	Normalized by B25009_002	B25009_003	Estimate!!Total:!!Owner occupied:!!1-person household	TENURE BY HOUSEHOLD SIZE
HouseholdSize_OwnerOccupied_2PersonHousehold	Percentage of owner occupied units with 2 people in the household	Normalized by B25009_002	B25009_004	Estimate!!Total:!!Owner occupied:!!2-person household	TENURE BY HOUSEHOLD SIZE
HouseholdSize_OwnerOccupied_3PersonHousehold	Percentage of owner occupied units with 3 people in the household	Normalized by B25009_002	B25009_005	Estimate!!Total:!!Owner occupied:!!3-person household	TENURE BY HOUSEHOLD SIZE
HouseholdSize_OwnerOccupied_4PersonHousehold	Percentage of owner occupied units with 4 people in the household	Normalized by B25009_002	B25009_006	Estimate!!Total:!!Owner occupied:!!4-person household	TENURE BY HOUSEHOLD SIZE
HouseholdSize_OwnerOccupied_5PersonHousehold	Percentage of owner occupied units with 5 people in the household	Normalized by B25009_002	B25009_007	Estimate!!Total:!!Owner occupied:!!5-person household	TENURE BY HOUSEHOLD SIZE
HouseholdSize_OwnerOccupied_6PersonHousehold	Percentage of owner occupied units with 6 people in the household	Normalized by B25009_002	B25009_008	Estimate!!Total:!!Owner occupied:!!6-person household	TENURE BY HOUSEHOLD SIZE
HouseholdSize_OwnerOccupied_7orMorePersonHousehold	Percentage of owner occupied units with 7 or more people in the household	Normalized by B25009_002	B25009_009	Estimate!!Total:!!Owner occupied:!!7-or-more person household	TENURE BY HOUSEHOLD SIZE
NA	NA	Used for normalization (not included in model)	B25009_010	Estimate!!Total:!!Renter occupied:	TENURE BY HOUSEHOLD SIZE
HouseholdSize_RenterOccupied_1PersonHousehold	Percentage of renter occupied units with 1 person in the household	Normalized by B25009_010	B25009_011	Estimate!!Total:!!Renter occupied:!!1-person household	TENURE BY HOUSEHOLD SIZE
HouseholdSize_RenterOccupied_2PersonHousehold	Percentage of renter occupied units with 2 people in the household	Normalized by B25009_010	B25009_012	Estimate!!Total:!!Renter occupied:!!2-person household	TENURE BY HOUSEHOLD SIZE
HouseholdSize_RenterOccupied_3PersonHousehold	Percentage of renter occupied units with 3 people in the household	Normalized by B25009_010	B25009_013	Estimate!!Total:!!Renter occupied:!!3-person household	TENURE BY HOUSEHOLD SIZE
HouseholdSize_RenterOccupied_4PersonHousehold	Percentage of renter occupied units with 4 people in the household	Normalized by B25009_010	B25009_014	Estimate!!Total:!!Renter occupied:!!4-person household	TENURE BY HOUSEHOLD SIZE
HouseholdSize_RenterOccupied_5PersonHousehold	Percentage of renter occupied units with 5 people in the household	Normalized by B25009_010	B25009_015	Estimate!!Total:!!Renter occupied:!!5-person household	TENURE BY HOUSEHOLD SIZE
HouseholdSize_RenterOccupied_6PersonHousehold	Percentage of renter occupied units with 6 people in the household	Normalized by B25009_010	B25009_016	Estimate!!Total:!!Renter occupied:!!6-person household	TENURE BY HOUSEHOLD SIZE
HouseholdSize_RenterOccupied_7orMorePersonHousehold	Percentage of renter occupied units with 7 or more people in the household	Normalized by B25009_010	B25009_017	Estimate!!Total:!!Renter occupied:!!7-or-more person household	TENURE BY HOUSEHOLD SIZE
NA	NA	Used for normalization (not included in model)	B25013_002	Estimate!!Total:!!Owner-occupied housing units:	TENURE BY EDUCATIONAL ATTAINMENT OF HOUSEHOLDER
TenureByEduAttainment_OwnerOccupied_LessThanHighSchool	Percentage of owner occupied units where the householder has less than a high school education	Normalized by B25013_002	B25013_003	Estimate!!Total:!!Owner-occupied housing units:!!Less than high school graduate	TENURE BY EDUCATIONAL ATTAINMENT OF HOUSEHOLDER
TenureByEduAttainment_OwnerOccupied_HighSchoolGraduate	Percentage of owner occupied units where the householder has a high school education (including equivalency)	Normalized by B25013_002	B25013_004	Estimate!!Total:!!Owner-occupied housing units:!!High school graduate (including equivalency)	TENURE BY EDUCATIONAL ATTAINMENT OF HOUSEHOLDER
TenureByEduAttainment_OwnerOccupied_SomeCollege	Percentage of owner occupied units where the householder has some college education	Normalized by B25013_002	B25013_005	Estimate!!Total:!!Owner-occupied housing units:!!Some college or associate's degree	TENURE BY EDUCATIONAL ATTAINMENT OF HOUSEHOLDER
TenureByEduAttainment_OwnerOccupied_BachelorsDegreeOrHigher	Percentage of owner occupied units where the householder has a Bachelors degree or higher	Normalized by B25013_002	B25013_006	Estimate!!Total:!!Owner-occupied housing units:!!Bachelor's degree or higher	TENURE BY EDUCATIONAL ATTAINMENT OF HOUSEHOLDER
NA	NA	Used for normalization (not included in model)	B25013_007	Estimate!!Total:!!Renter-occupied housing units:	TENURE BY EDUCATIONAL ATTAINMENT OF HOUSEHOLDER
TenureByEduAttainment_RenterOccupied_LessThanHighSchool	Percentage of renter occupied units where the householder has less than a high school education	Normalized by B25013_007	B25013_008	Estimate!!Total:!!Renter-occupied housing units:!!Less than high school graduate	TENURE BY EDUCATIONAL ATTAINMENT OF HOUSEHOLDER
TenureByEduAttainment_RenterOccupied_HighSchoolGraduate	Percentage of renter occupied units where the householder has a high school education (including equivalency)	Normalized by B25013_007	B25013_009	Estimate!!Total:!!Renter-occupied housing units:!!High school graduate (including equivalency)	TENURE BY EDUCATIONAL ATTAINMENT OF HOUSEHOLDER
TenureByEduAttainment_RenterOccupied_SomeCollege	Percentage of renter occupied units where the householder has some college education	Normalized by B25013_007	B25013_010	Estimate!!Total:!!Renter-occupied housing units:!!Some college or associate's degree	TENURE BY EDUCATIONAL ATTAINMENT OF HOUSEHOLDER
TenureByEduAttainment_RenterOccupied_BachelorsDegreeOrHigher	Percentage of renter occupied units where the householder has a Bachelors degree or higher	Normalized by B25013_007	B25013_011	Estimate!!Total:!!Renter-occupied housing units:!!Bachelor's degree or higher	TENURE BY EDUCATIONAL ATTAINMENT OF HOUSEHOLDER
NA	NA	Used for normalization (not included in model)	B25014_002	Estimate!!Total:!!Owner occupied:	TENURE BY OCCUPANTS PER ROOM
TenureByOccupantsPerRoom_OwnerOccupied_point5OrLess	Percentage of owner occupied units with 0.5 occupants per room or less	Normalized by B25014_002	B25014_003	Estimate!!Total:!!Owner occupied:!!0.50 or less occupants per room	TENURE BY OCCUPANTS PER ROOM
TenureByOccupantsPerRoom_OwnerOccupied_point51-1	Percentage of owner occupied units with between 0.51 and 1 occupants per room	Normalized by B25014_002	B25014_004	Estimate!!Total:!!Owner occupied:!!0.51 to 1.00 occupants per room	TENURE BY OCCUPANTS PER ROOM
TenureByOccupantsPerRoom_OwnerOccupied_1point01-1point5	Percentage of owner occupied units with between 1.01 and 1.5 occupants per room	Normalized by B25014_002	B25014_005	Estimate!!Total:!!Owner occupied:!!1.01 to 1.50 occupants per room	TENURE BY OCCUPANTS PER ROOM
TenureByOccupantsPerRoom_OwnerOccupied_1point51-2	Percentage of owner occupied units with between 1.51 and 2 occupants per room	Normalized by B25014_002	B25014_006	Estimate!!Total:!!Owner occupied:!!1.51 to 2.00 occupants per room	TENURE BY OCCUPANTS PER ROOM
TenureByOccupantsPerRoom_OwnerOccupied_2point01OrMore	Percentage of owner occupied units with 2.01 occupants per room or more	Normalized by B25014_002	B25014_007	Estimate!!Total:!!Owner occupied:!!2.01 or more occupants per room	TENURE BY OCCUPANTS PER ROOM
NA	NA	Used for normalization (not included in model)	B25014_008	Estimate!!Total:!!Renter occupied:	TENURE BY OCCUPANTS PER ROOM
TenureByOccupantsPerRoom_RenterOccupied_point5OrLess	Percentage of renter occupied units with 0.5 occupants per room or less	Normalized by B25014_008	B25014_009	Estimate!!Total:!!Renter occupied:!!0.50 or less occupants per room	TENURE BY OCCUPANTS PER ROOM
TenureByOccupantsPerRoom_RenterOccupied_point51-1	Percentage of renter occupied units with between 0.51 and 1 occupants per room	Normalized by B25014_008	B25014_010	Estimate!!Total:!!Renter occupied:!!0.51 to 1.00 occupants per room	TENURE BY OCCUPANTS PER ROOM
TenureByOccupantsPerRoom_RenterOccupied_1point01-1point5	Percentage of renter occupied units with between 1.01 and 1.5 occupants per room	Normalized by B25014_008	B25014_011	Estimate!!Total:!!Renter occupied:!!1.01 to 1.50 occupants per room	TENURE BY OCCUPANTS PER ROOM
TenureByOccupantsPerRoom_RenterOccupied_1point51-2	Percentage of renter occupied units with between 1.51 and 2 occupants per room	Normalized by B25014_008	B25014_012	Estimate!!Total:!!Renter occupied:!!1.51 to 2.00 occupants per room	TENURE BY OCCUPANTS PER ROOM
TenureByOccupantsPerRoom_RenterOccupied_2point01OrMore	Percentage of renter occupied units with 2.01 occupants per room or more	Normalized by B25014_008	B25014_013	Estimate!!Total:!!Renter occupied:!!2.01 or more occupants per room	TENURE BY OCCUPANTS PER ROOM
NA	NA	Used for normalization (not included in model)	B25016_002	Estimate!!Total:!!Owner occupied:	TENURE BY PLUMBING FACILITIES BY OCCUPANTS PER ROOM
PlumbingFacilities_OwnerOccupied_CompleteFacilities	Percentage of owner occupied units with complete plumbing facilities (hot and cold running water and a bathtub or shower)	Normalized by B25016_002	B25016_003	Estimate!!Total:!!Owner occupied:!!Complete plumbing facilities:	TENURE BY PLUMBING FACILITIES BY OCCUPANTS PER ROOM
PlumbingFacilities_OwnerOccupied_LackingCompleteFacilities	Percentage of owner occupied units lacking complete plumbing facilities (hot and cold running water and a bathtub or shower)	Normalized by B25016_002	B25016_007	Estimate!!Total:!!Owner occupied:!!Lacking complete plumbing facilities:	TENURE BY PLUMBING FACILITIES BY OCCUPANTS PER ROOM
NA	NA	Used for normalization (not included in model)	B25016_011	Estimate!!Total:!!Renter occupied:	TENURE BY PLUMBING FACILITIES BY OCCUPANTS PER ROOM
PlumbingFacilities_RenterOccupied_CompleteFacilities	Percentage of renter occupied units with complete plumbing facilities (hot and cold running water and a bathtub or shower)	Normalized by B25016_011	B25016_012	Estimate!!Total:!!Renter occupied:!!Complete plumbing facilities:	TENURE BY PLUMBING FACILITIES BY OCCUPANTS PER ROOM
PlumbingFacilities_RenterOccupied_LackingCompleteFacilities	Percentage of renter occupied units lacking complete plumbing facilities (hot and cold running water and a bathtub or shower)	Normalized by B25016_011	B25016_016	Estimate!!Total:!!Renter occupied:!!Lacking complete plumbing facilities:	TENURE BY PLUMBING FACILITIES BY OCCUPANTS PER ROOM
Median_Number_Of_Rooms		Raw values	B25018_001	Estimate!!Median number of rooms	MEDIAN NUMBER OF ROOMS
NA	NA	Used for normalization (not included in model)	B25020_002	Estimate!!Total:!!Owner occupied:	TENURE BY ROOMS
TenureByNumberOfRooms_OwnerOccupied_1room	Percentage of owner occupied units with 1 room	Normalized by B25020_002	B25020_003	Estimate!!Total:!!Owner occupied:!!1 room	TENURE BY ROOMS
TenureByNumberOfRooms_OwnerOccupied_2rooms	Percentage of owner occupied units with 2 rooms	Normalized by B25020_002	B25020_004	Estimate!!Total:!!Owner occupied:!!2 rooms	TENURE BY ROOMS
TenureByNumberOfRooms_OwnerOccupied_3rooms	Percentage of owner occupied units with 3 rooms	Normalized by B25020_002	B25020_005	Estimate!!Total:!!Owner occupied:!!3 rooms	TENURE BY ROOMS
TenureByNumberOfRooms_OwnerOccupied_4rooms	Percentage of owner occupied units with 4 rooms	Normalized by B25020_002	B25020_006	Estimate!!Total:!!Owner occupied:!!4 rooms	TENURE BY ROOMS
TenureByNumberOfRooms_OwnerOccupied_5rooms	Percentage of owner occupied units with 5 rooms	Normalized by B25020_002	B25020_007	Estimate!!Total:!!Owner occupied:!!5 rooms	TENURE BY ROOMS
TenureByNumberOfRooms_OwnerOccupied_6rooms	Percentage of owner occupied units with 6 rooms	Normalized by B25020_002	B25020_008	Estimate!!Total:!!Owner occupied:!!6 rooms	TENURE BY ROOMS
TenureByNumberOfRooms_OwnerOccupied_7rooms	Percentage of owner occupied units with 7 rooms	Normalized by B25020_002	B25020_009	Estimate!!Total:!!Owner occupied:!!7 rooms	TENURE BY ROOMS
TenureByNumberOfRooms_OwnerOccupied_8rooms	Percentage of owner occupied units with 8 rooms	Normalized by B25020_002	B25020_010	Estimate!!Total:!!Owner occupied:!!8 rooms	TENURE BY ROOMS
TenureByNumberOfRooms_OwnerOccupied_9orMoreRooms	Percentage of owner occupied units with 9 or more rooms	Normalized by B25020_002	B25020_011	Estimate!!Total:!!Owner occupied:!!9 or more rooms	TENURE BY ROOMS
NA	NA	Used for normalization (not included in model)	B25020_012	Estimate!!Total:!!Renter occupied:	TENURE BY ROOMS
TenureByNumberOfRooms_RenterOccupied_1room	Percentage of renter occupied units with 1 room	Normalized by B25020_012	B25020_013	Estimate!!Total:!!Renter occupied:!!1 room	TENURE BY ROOMS
TenureByNumberOfRooms_RenterOccupied_2rooms	Percentage of renter occupied units with 2 rooms	Normalized by B25020_012	B25020_014	Estimate!!Total:!!Renter occupied:!!2 rooms	TENURE BY ROOMS
TenureByNumberOfRooms_RenterOccupied_3rooms	Percentage of renter occupied units with 3 rooms	Normalized by B25020_012	B25020_015	Estimate!!Total:!!Renter occupied:!!3 rooms	TENURE BY ROOMS
TenureByNumberOfRooms_RenterOccupied_4rooms	Percentage of renter occupied units with 4 rooms	Normalized by B25020_012	B25020_016	Estimate!!Total:!!Renter occupied:!!4 rooms	TENURE BY ROOMS
TenureByNumberOfRooms_RenterOccupied_5rooms	Percentage of renter occupied units with 5 rooms	Normalized by B25020_012	B25020_017	Estimate!!Total:!!Renter occupied:!!5 rooms	TENURE BY ROOMS
TenureByNumberOfRooms_RenterOccupied_6rooms	Percentage of renter occupied units with 6 rooms	Normalized by B25020_012	B25020_018	Estimate!!Total:!!Renter occupied:!!6 rooms	TENURE BY ROOMS
TenureByNumberOfRooms_RenterOccupied_7rooms	Percentage of renter occupied units with 7 rooms	Normalized by B25020_012	B25020_019	Estimate!!Total:!!Renter occupied:!!7 rooms	TENURE BY ROOMS
TenureByNumberOfRooms_RenterOccupied_8rooms	Percentage of renter occupied units with 8 rooms	Normalized by B25020_012	B25020_020	Estimate!!Total:!!Renter occupied:!!8 rooms	TENURE BY ROOMS
TenureByNumberOfRooms_RenterOccupied_9orMoreRooms	Percentage of renter occupied units with 9 or more rooms	Normalized by B25020_012	B25020_021	Estimate!!Total:!!Renter occupied:!!9 or more rooms	TENURE BY ROOMS
Median_Number_Of_Rooms_OwnerOccupied	Median number of rooms for owner occupied housing units	Raw values	B25021_002	Estimate!!Median number of rooms --!!Total:!!Owner occupied	MEDIAN NUMBER OF ROOMS BY TENURE
Median_Number_Of_Rooms_RenterOccupied	Median number of rooms for renter occupied housing units	Raw values	B25021_003	Estimate!!Median number of rooms --!!Total:!!Renter occupied	MEDIAN NUMBER OF ROOMS BY TENURE
NA	NA	Used for normalization (not included in model)	B25024_001	Estimate!!Total:	UNITS IN STRUCTURE
UnitsInStructure_1Detached	Percentage of housing units with 1 detached unit	Normalized by B25024_001	B25024_002	Estimate!!Total:!!1, detached	UNITS IN STRUCTURE
UnitsInStructure_1Attached	Percentage of housing units with 1 attached unit	Normalized by B25024_001	B25024_003	Estimate!!Total:!!1, attached	UNITS IN STRUCTURE
UnitsInStructure_2	Percentage of housing units with 2 units	Normalized by B25024_001	B25024_004	Estimate!!Total:!!2	UNITS IN STRUCTURE
UnitsInStructure_3or4	Percentage of housing units with 3 or 4 units	Normalized by B25024_001	B25024_005	Estimate!!Total:!!3 or 4	UNITS IN STRUCTURE
UnitsInStructure_5to9	Percentage of housing units with 5 to 9 units	Normalized by B25024_001	B25024_006	Estimate!!Total:!!5 to 9	UNITS IN STRUCTURE
UnitsInStructure_10to19	Percentage of housing units with 10 to 19 units	Normalized by B25024_001	B25024_007	Estimate!!Total:!!10 to 19	UNITS IN STRUCTURE
UnitsInStructure_20to49	Percentage of housing units with 20 to 49 units	Normalized by B25024_001	B25024_008	Estimate!!Total:!!20 to 49	UNITS IN STRUCTURE
UnitsInStructure_50orMore	Percentage of housing units with 50 or more units	Normalized by B25024_001	B25024_009	Estimate!!Total:!!50 or more	UNITS IN STRUCTURE
UnitsInStructure_MobileHome	Percentage of housing units that are mobile homes	Normalized by B25024_001	B25024_010	Estimate!!Total:!!Mobile home	UNITS IN STRUCTURE
UnitsInStructure_BoatRVVanEtc	Percentage of housing units that are boats, RVs, vans, etc	Normalized by B25024_001	B25024_011	Estimate!!Total:!!Boat, RV, van, etc.	UNITS IN STRUCTURE
NA	NA	Used for normalization (not included in model)	B25027_001	Estimate!!Total:	MORTGAGE STATUS BY AGE OF HOUSEHOLDER
Percentage_UnitsWithMortgage	Percentage of owner occupied units with a mortgage	Normalized by B25027_001	B25027_002	Estimate!!Total:!!Housing units with a mortgage:	MORTGAGE STATUS BY AGE OF HOUSEHOLDER
Percentage_UnitsWithoutMortgage	Percentage of owner occupied units without a mortgage	Normalized by B25027_001	B25027_010	Estimate!!Total:!!Housing units without a mortgage:	MORTGAGE STATUS BY AGE OF HOUSEHOLDER
NA	NA	Used for normalization (not included in model)	B25027_002	Estimate!!Total:!!Housing units with a mortgage:	MORTGAGE STATUS BY AGE OF HOUSEHOLDER
MortgageStatus_ByAge_WithMortgage_15-34years	Percentage of owner occupied units with a mortgage with householders between 15 and 34 years old	Normalized by B25027_002	B25027_003	Estimate!!Total:!!Housing units with a mortgage:!!Householder 15 to 34 years	MORTGAGE STATUS BY AGE OF HOUSEHOLDER
MortgageStatus_ByAge_WithMortgage_35-44years	Percentage of owner occupied units with a mortgage with householders between 35 and 44 years old	Normalized by B25027_002	B25027_004	Estimate!!Total:!!Housing units with a mortgage:!!Householder 35 to 44 years	MORTGAGE STATUS BY AGE OF HOUSEHOLDER
MortgageStatus_ByAge_WithMortgage_45-54years	Percentage of owner occupied units with a mortgage with householders between 45 and 54 years old	Normalized by B25027_002	B25027_005	Estimate!!Total:!!Housing units with a mortgage:!!Householder 45 to 54 years	MORTGAGE STATUS BY AGE OF HOUSEHOLDER
MortgageStatus_ByAge_WithMortgage_55-59years	Percentage of owner occupied units with a mortgage with householders between 55 and 59 years old	Normalized by B25027_002	B25027_006	Estimate!!Total:!!Housing units with a mortgage:!!Householder 55 to 59 years	MORTGAGE STATUS BY AGE OF HOUSEHOLDER
MortgageStatus_ByAge_WithMortgage_60-64years	Percentage of owner occupied units with a mortgage with householders between 60 and 64 years old	Normalized by B25027_002	B25027_007	Estimate!!Total:!!Housing units with a mortgage:!!Householder 60 to 64 years	MORTGAGE STATUS BY AGE OF HOUSEHOLDER
MortgageStatus_ByAge_WithMortgage_65-74years	Percentage of owner occupied units with a mortgage with householders between 65 and 74 years old	Normalized by B25027_002	B25027_008	Estimate!!Total:!!Housing units with a mortgage:!!Householder 65 to 74 years	MORTGAGE STATUS BY AGE OF HOUSEHOLDER
MortgageStatus_ByAge_WithMortgage_75andolder	Percentage of owner occupied units with a mortgage with householders 75 years and older	Normalized by B25027_002	B25027_009	Estimate!!Total:!!Housing units with a mortgage:!!Householder 75 years and over	MORTGAGE STATUS BY AGE OF HOUSEHOLDER
NA	NA	Used for normalization (not included in model)	B25027_010	Estimate!!Total:!!Housing units without a mortgage:	MORTGAGE STATUS BY AGE OF HOUSEHOLDER
MortgageStatus_ByAge_WithoutMortgage_15-34years	Percentage of renter occupied units with a mortgage with householders between 15 and 34 years old	Normalized by B25027_010	B25027_011	Estimate!!Total:!!Housing units without a mortgage:!!Householder 15 to 34 years	MORTGAGE STATUS BY AGE OF HOUSEHOLDER
MortgageStatus_ByAge_WithoutMortgage_35-44years	Percentage of renter occupied units with a mortgage with householders between 35 and 44 years old	Normalized by B25027_010	B25027_012	Estimate!!Total:!!Housing units without a mortgage:!!Householder 35 to 44 years	MORTGAGE STATUS BY AGE OF HOUSEHOLDER
MortgageStatus_ByAge_WithoutMortgage_45-54years	Percentage of renter occupied units with a mortgage with householders between 45 and 54 years old	Normalized by B25027_010	B25027_013	Estimate!!Total:!!Housing units without a mortgage:!!Householder 45 to 54 years	MORTGAGE STATUS BY AGE OF HOUSEHOLDER
MortgageStatus_ByAge_WithoutMortgage_55-59years	Percentage of renter occupied units with a mortgage with householders between 55 and 59 years old	Normalized by B25027_010	B25027_014	Estimate!!Total:!!Housing units without a mortgage:!!Householder 55 to 59 years	MORTGAGE STATUS BY AGE OF HOUSEHOLDER
MortgageStatus_ByAge_WithoutMortgage_60-64years	Percentage of renter occupied units with a mortgage with householders between 60 and 64 years old	Normalized by B25027_010	B25027_015	Estimate!!Total:!!Housing units without a mortgage:!!Householder 60 to 64 years	MORTGAGE STATUS BY AGE OF HOUSEHOLDER
MortgageStatus_ByAge_WithoutMortgage_65-74years	Percentage of renter occupied units with a mortgage with householders between 65 and 74 years old	Normalized by B25027_010	B25027_016	Estimate!!Total:!!Housing units without a mortgage:!!Householder 65 to 74 years	MORTGAGE STATUS BY AGE OF HOUSEHOLDER
MortgageStatus_ByAge_WithoutMortgage_75andolder	Percentage of renter occupied units with a mortgage with householders 75 years and older	Normalized by B25027_010	B25027_017	Estimate!!Total:!!Housing units without a mortgage:!!Householder 75 years and over	MORTGAGE STATUS BY AGE OF HOUSEHOLDER
MedianGrossRent	Median Gross Rent in USD	Raw values	B25031_001	Estimate!!Median gross rent --!!Total:	MEDIAN GROSS RENT BY BEDROOMS
NA	NA	Used for normalization (not included in model)	B25032_002	Estimate!!Total:!!Owner-occupied housing units:	TENURE BY UNITS IN STRUCTURE
UnitsInStructure_OwnerOccupied_1Detached	Percentage of owner occupied housing units with 1 detached unit	Normalized by B25032_002	B25032_003	Estimate!!Total:!!Owner-occupied housing units:!!1, detached	TENURE BY UNITS IN STRUCTURE
UnitsInStructure_OwnerOccupied_1Attached	Percentage of owner occupied housing units with 1 attached unit	Normalized by B25032_002	B25032_004	Estimate!!Total:!!Owner-occupied housing units:!!1, attached	TENURE BY UNITS IN STRUCTURE
UnitsInStructure_OwnerOccupied_2	Percentage of owner occupied housing units with 2 units	Normalized by B25032_002	B25032_005	Estimate!!Total:!!Owner-occupied housing units:!!2	TENURE BY UNITS IN STRUCTURE
UnitsInStructure_OwnerOccupied_3or4	Percentage of owner occupied housing units with 3 or 4 units	Normalized by B25032_002	B25032_006	Estimate!!Total:!!Owner-occupied housing units:!!3 or 4	TENURE BY UNITS IN STRUCTURE
UnitsInStructure_OwnerOccupied_5to9	Percentage of owner occupied housing units with 5 to 9 units	Normalized by B25032_002	B25032_007	Estimate!!Total:!!Owner-occupied housing units:!!5 to 9	TENURE BY UNITS IN STRUCTURE
UnitsInStructure_OwnerOccupied_10to19	Percentage of owner occupied housing units with 10 to 19 units	Normalized by B25032_002	B25032_008	Estimate!!Total:!!Owner-occupied housing units:!!10 to 19	TENURE BY UNITS IN STRUCTURE
UnitsInStructure_OwnerOccupied_20to49	Percentage of owner occupied housing units with 20 to 49 units	Normalized by B25032_002	B25032_009	Estimate!!Total:!!Owner-occupied housing units:!!20 to 49	TENURE BY UNITS IN STRUCTURE
UnitsInStructure_OwnerOccupied_50orMore	Percentage of owner occupied housing units with 50 or more units	Normalized by B25032_002	B25032_010	Estimate!!Total:!!Owner-occupied housing units:!!50 or more	TENURE BY UNITS IN STRUCTURE
UnitsInStructure_OwnerOccupied_MobileHome	Percentage of owner occupied housing units that are mobile homes	Normalized by B25032_002	B25032_011	Estimate!!Total:!!Owner-occupied housing units:!!Mobile home	TENURE BY UNITS IN STRUCTURE
UnitsInStructure_OwnerOccupied_BoatRVVanEtc	Percentage of owner occupied housing units that are boats, RVs, vans, etc	Normalized by B25032_002	B25032_012	Estimate!!Total:!!Owner-occupied housing units:!!Boat, RV, van, etc.	TENURE BY UNITS IN STRUCTURE
NA	NA	Used for normalization (not included in model)	B25032_013	Estimate!!Total:!!Renter-occupied housing units:	TENURE BY UNITS IN STRUCTURE
UnitsInStructure_RenterOccupied_1Detached	Percentage of renter occupied housing units with 1 detached unit	Normalized by B25032_013	B25032_014	Estimate!!Total:!!Renter-occupied housing units:!!1, detached	TENURE BY UNITS IN STRUCTURE
UnitsInStructure_RenterOccupied_1Attached	Percentage of renter occupied housing units with 1 attached unit	Normalized by B25032_013	B25032_015	Estimate!!Total:!!Renter-occupied housing units:!!1, attached	TENURE BY UNITS IN STRUCTURE
UnitsInStructure_RenterOccupied_2	Percentage of renter occupied housing units with 2 units	Normalized by B25032_013	B25032_016	Estimate!!Total:!!Renter-occupied housing units:!!2	TENURE BY UNITS IN STRUCTURE
UnitsInStructure_RenterOccupied_3or4	Percentage of renter occupied housing units with 3 or 4 units	Normalized by B25032_013	B25032_017	Estimate!!Total:!!Renter-occupied housing units:!!3 or 4	TENURE BY UNITS IN STRUCTURE
UnitsInStructure_RenterOccupied_5to9	Percentage of renter occupied housing units with 5 to 9 units	Normalized by B25032_013	B25032_018	Estimate!!Total:!!Renter-occupied housing units:!!5 to 9	TENURE BY UNITS IN STRUCTURE
UnitsInStructure_RenterOccupied_10to19	Percentage of renter occupied housing units with 10 to 19 units	Normalized by B25032_013	B25032_019	Estimate!!Total:!!Renter-occupied housing units:!!10 to 19	TENURE BY UNITS IN STRUCTURE
UnitsInStructure_RenterOccupied_20to49	Percentage of renter occupied housing units with 20 to 49 units	Normalized by B25032_013	B25032_020	Estimate!!Total:!!Renter-occupied housing units:!!20 to 49	TENURE BY UNITS IN STRUCTURE
UnitsInStructure_RenterOccupied_50orMore	Percentage of renter occupied housing units with 50 or more units	Normalized by B25032_013	B25032_021	Estimate!!Total:!!Renter-occupied housing units:!!50 or more	TENURE BY UNITS IN STRUCTURE
UnitsInStructure_RenterOccupied_MobileHome	Percentage of renter occupied housing units that are mobile homes	Normalized by B25032_013	B25032_022	Estimate!!Total:!!Renter-occupied housing units:!!Mobile home	TENURE BY UNITS IN STRUCTURE
UnitsInStructure_RenterOccupied_BoatRVVanEtc	Percentage of renter occupied housing units that are boats, RVs, vans, etc	Normalized by B25032_013	B25032_023	Estimate!!Total:!!Renter-occupied housing units:!!Boat, RV, van, etc.	TENURE BY UNITS IN STRUCTURE
NA	NA	Used for normalization (not included in model)	B25034_001	Estimate!!Total:	YEAR STRUCTURE BUILT
YearStructureBuilt_2014orLater	Percentage of housing units built 2014 or later	Normalized by B25034_001	B25034_002	Estimate!!Total:!!Built 2014 or later	YEAR STRUCTURE BUILT
YearStructureBuilt_2010-2013	Percentage of housing units built between 2010 and 2013	Normalized by B25034_001	B25034_003	Estimate!!Total:!!Built 2010 to 2013	YEAR STRUCTURE BUILT
YearStructureBuilt_2000-2009	Percentage of housing units built between 2000 and 2009	Normalized by B25034_001	B25034_004	Estimate!!Total:!!Built 2000 to 2009	YEAR STRUCTURE BUILT
YearStructureBuilt_1990-1999	Percentage of housing units built between 1990 and 1999	Normalized by B25034_001	B25034_005	Estimate!!Total:!!Built 1990 to 1999	YEAR STRUCTURE BUILT
YearStructureBuilt_1980-1989	Percentage of housing units built between 1980 and 1989	Normalized by B25034_001	B25034_006	Estimate!!Total:!!Built 1980 to 1989	YEAR STRUCTURE BUILT
YearStructureBuilt_1970-1979	Percentage of housing units built between 1970 and 1979	Normalized by B25034_001	B25034_007	Estimate!!Total:!!Built 1970 to 1979	YEAR STRUCTURE BUILT
YearStructureBuilt_1960-1969	Percentage of housing units built between 1960 and 1969	Normalized by B25034_001	B25034_008	Estimate!!Total:!!Built 1960 to 1969	YEAR STRUCTURE BUILT
YearStructureBuilt_1950-1959	Percentage of housing units built between 1950 and 1959	Normalized by B25034_001	B25034_009	Estimate!!Total:!!Built 1950 to 1959	YEAR STRUCTURE BUILT
YearStructureBuilt_1940-1949	Percentage of housing units built between 1940 and 1949	Normalized by B25034_001	B25034_010	Estimate!!Total:!!Built 1940 to 1949	YEAR STRUCTURE BUILT
YearStructureBuilt_1939orEarlier	Percentage of housing units built 1939 or earlier	Normalized by B25034_001	B25034_011	Estimate!!Total:!!Built 1939 or earlier	YEAR STRUCTURE BUILT
Median_Year_Structure_Built	Median year structure built	Raw values	B25035_001	Estimate!!Median year structure built	MEDIAN YEAR STRUCTURE BUILT
NA	NA	Used for normalization (not included in model)	B25036_002	Estimate!!Total:!!Owner occupied:	TENURE BY YEAR STRUCTURE BUILT
YearStructureBuilt_2014orLater_OwnerOccupied	Percentage of owner occupied housing units built 2014 or later	Normalized by B25036_002	B25036_003	Estimate!!Total:!!Owner occupied:!!Built 2014 or later	TENURE BY YEAR STRUCTURE BUILT
YearStructureBuilt_2010-2013_OwnerOccupied	Percentage of owner occupied housing units built between 2010 and 2013	Normalized by B25036_002	B25036_004	Estimate!!Total:!!Owner occupied:!!Built 2010 to 2013	TENURE BY YEAR STRUCTURE BUILT
YearStructureBuilt_2000-2009_OwnerOccupied	Percentage of owner occupied housing units built between 2000 and 2009	Normalized by B25036_002	B25036_005	Estimate!!Total:!!Owner occupied:!!Built 2000 to 2009	TENURE BY YEAR STRUCTURE BUILT
YearStructureBuilt_1990-1999_OwnerOccupied	Percentage of owner occupied housing units built between 1990 and 1999	Normalized by B25036_002	B25036_006	Estimate!!Total:!!Owner occupied:!!Built 1990 to 1999	TENURE BY YEAR STRUCTURE BUILT
YearStructureBuilt_1980-1989_OwnerOccupied	Percentage of owner occupied housing units built between 1980 and 1989	Normalized by B25036_002	B25036_007	Estimate!!Total:!!Owner occupied:!!Built 1980 to 1989	TENURE BY YEAR STRUCTURE BUILT
YearStructureBuilt_1970-1979_OwnerOccupied	Percentage of owner occupied housing units built between 1970 and 1979	Normalized by B25036_002	B25036_008	Estimate!!Total:!!Owner occupied:!!Built 1970 to 1979	TENURE BY YEAR STRUCTURE BUILT
YearStructureBuilt_1960-1969_OwnerOccupied	Percentage of owner occupied housing units built between 1960 and 1969	Normalized by B25036_002	B25036_009	Estimate!!Total:!!Owner occupied:!!Built 1960 to 1969	TENURE BY YEAR STRUCTURE BUILT
YearStructureBuilt_1950-1959_OwnerOccupied	Percentage of owner occupied housing units built between 1950 and 1959	Normalized by B25036_002	B25036_010	Estimate!!Total:!!Owner occupied:!!Built 1950 to 1959	TENURE BY YEAR STRUCTURE BUILT
YearStructureBuilt_1940-1949_OwnerOccupied	Percentage of owner occupied housing units built between 1940 and 1949	Normalized by B25036_002	B25036_011	Estimate!!Total:!!Owner occupied:!!Built 1940 to 1949	TENURE BY YEAR STRUCTURE BUILT
YearStructureBuilt_1939orEarlier_OwnerOccupied	Percentage of owner occupied housing units built 1939 or earlier	Normalized by B25036_002	B25036_012	Estimate!!Total:!!Owner occupied:!!Built 1939 or earlier	TENURE BY YEAR STRUCTURE BUILT
NA	NA	Used for normalization (not included in model)	B25036_013	Estimate!!Total:!!Renter occupied:	TENURE BY YEAR STRUCTURE BUILT
YearStructureBuilt_2014orLater_RenterOccupied	Percentage of renter occupied housing units built 2014 or later	Normalized by B25036_013	B25036_014	Estimate!!Total:!!Renter occupied:!!Built 2014 or later	TENURE BY YEAR STRUCTURE BUILT
YearStructureBuilt_2010-2013_RenterOccupied	Percentage of renter occupied housing units built between 2010 and 2013	Normalized by B25036_013	B25036_015	Estimate!!Total:!!Renter occupied:!!Built 2010 to 2013	TENURE BY YEAR STRUCTURE BUILT
YearStructureBuilt_2000-2009_RenterOccupied	Percentage of renter occupied housing units built between 2000 and 2009	Normalized by B25036_013	B25036_016	Estimate!!Total:!!Renter occupied:!!Built 2000 to 2009	TENURE BY YEAR STRUCTURE BUILT
YearStructureBuilt_1990-1999_RenterOccupied	Percentage of renter occupied housing units built between 1990 and 1999	Normalized by B25036_013	B25036_017	Estimate!!Total:!!Renter occupied:!!Built 1990 to 1999	TENURE BY YEAR STRUCTURE BUILT
YearStructureBuilt_1980-1989_RenterOccupied	Percentage of renter occupied housing units built between 1980 and 1989	Normalized by B25036_013	B25036_018	Estimate!!Total:!!Renter occupied:!!Built 1980 to 1989	TENURE BY YEAR STRUCTURE BUILT
YearStructureBuilt_1970-1979_RenterOccupied	Percentage of renter occupied housing units built between 1970 and 1979	Normalized by B25036_013	B25036_019	Estimate!!Total:!!Renter occupied:!!Built 1970 to 1979	TENURE BY YEAR STRUCTURE BUILT
YearStructureBuilt_1960-1969_RenterOccupied	Percentage of renter occupied housing units built between 1960 and 1969	Normalized by B25036_013	B25036_020	Estimate!!Total:!!Renter occupied:!!Built 1960 to 1969	TENURE BY YEAR STRUCTURE BUILT
YearStructureBuilt_1950-1959_RenterOccupied	Percentage of renter occupied housing units built between 1950 and 1959	Normalized by B25036_013	B25036_021	Estimate!!Total:!!Renter occupied:!!Built 1950 to 1959	TENURE BY YEAR STRUCTURE BUILT
YearStructureBuilt_1940-1949_RenterOccupied	Percentage of renter occupied housing units built between 1940 and 1949	Normalized by B25036_013	B25036_022	Estimate!!Total:!!Renter occupied:!!Built 1940 to 1949	TENURE BY YEAR STRUCTURE BUILT
YearStructureBuilt_1939orEarlier_RenterOccupied	Percentage of renter occupied housing units built 1939 or earlier	Normalized by B25036_013	B25036_023	Estimate!!Total:!!Renter occupied:!!Built 1939 or earlier	TENURE BY YEAR STRUCTURE BUILT
Median_Year_Structure_Built_OwnerOccupied	Median year owner occupied structure built	Raw values	B25037_002	Estimate!!Median year structure built --!!Owner occupied	MEDIAN YEAR STRUCTURE BUILT BY TENURE
Median_Year_Structure_Built_RenterOccupied	Median year renter occupied structure built	Raw values	B25037_003	Estimate!!Median year structure built --!!Renter occupied	MEDIAN YEAR STRUCTURE BUILT BY TENURE
NA	NA	Used for normalization (not included in model)	B25038_002	Estimate!!Total:!!Owner occupied:	TENURE BY YEAR HOUSEHOLDER MOVED INTO UNIT
YearHouseholderMovedIn_OwnerOccupied_2017orLater	Percentage of owner occupied units where the householder moved in 2017 or later	Normalized by B25038_002	B25038_003	Estimate!!Total:!!Owner occupied:!!Moved in 2017 or later	TENURE BY YEAR HOUSEHOLDER MOVED INTO UNIT
YearHouseholderMovedIn_OwnerOccupied_2015-2016	Percentage of owner occupied units where the householder moved in between 2015 and 2016	Normalized by B25038_002	B25038_004	Estimate!!Total:!!Owner occupied:!!Moved in 2015 to 2016	TENURE BY YEAR HOUSEHOLDER MOVED INTO UNIT
YearHouseholderMovedIn_OwnerOccupied_2010-2014	Percentage of owner occupied units where the householder moved in between 2010 and 2014	Normalized by B25038_002	B25038_005	Estimate!!Total:!!Owner occupied:!!Moved in 2010 to 2014	TENURE BY YEAR HOUSEHOLDER MOVED INTO UNIT
YearHouseholderMovedIn_OwnerOccupied_2000-2009	Percentage of owner occupied units where the householder moved in between 2000 and 2009	Normalized by B25038_002	B25038_006	Estimate!!Total:!!Owner occupied:!!Moved in 2000 to 2009	TENURE BY YEAR HOUSEHOLDER MOVED INTO UNIT
YearHouseholderMovedIn_OwnerOccupied_1990-1999	Percentage of owner occupied units where the householder moved in between 1990 and 1999	Normalized by B25038_002	B25038_007	Estimate!!Total:!!Owner occupied:!!Moved in 1990 to 1999	TENURE BY YEAR HOUSEHOLDER MOVED INTO UNIT
YearHouseholderMovedIn_OwnerOccupied_1989orEarlier	Percentage of owner occupied units where the householder moved in between 1989 or earlier	Normalized by B25038_002	B25038_008	Estimate!!Total:!!Owner occupied:!!Moved in 1989 or earlier	TENURE BY YEAR HOUSEHOLDER MOVED INTO UNIT
NA	NA	Used for normalization (not included in model)	B25038_009	Estimate!!Total:!!Renter occupied:	TENURE BY YEAR HOUSEHOLDER MOVED INTO UNIT
YearHouseholderMovedIn_RenterOccupied_2017orLater	Percentage of renter occupied units where the householder moved in 2017 or later	Normalized by B25038_009	B25038_010	Estimate!!Total:!!Renter occupied:!!Moved in 2017 or later	TENURE BY YEAR HOUSEHOLDER MOVED INTO UNIT
YearHouseholderMovedIn_RenterOccupied_2015-2016	Percentage of renter occupied units where the householder moved in between 2015 and 2016	Normalized by B25038_009	B25038_011	Estimate!!Total:!!Renter occupied:!!Moved in 2015 to 2016	TENURE BY YEAR HOUSEHOLDER MOVED INTO UNIT
YearHouseholderMovedIn_RenterOccupied_2010-2014	Percentage of renter occupied units where the householder moved in between 2010 and 2014	Normalized by B25038_009	B25038_012	Estimate!!Total:!!Renter occupied:!!Moved in 2010 to 2014	TENURE BY YEAR HOUSEHOLDER MOVED INTO UNIT
YearHouseholderMovedIn_RenterOccupied_2000-2009	Percentage of renter occupied units where the householder moved in between 2000 and 2009	Normalized by B25038_009	B25038_013	Estimate!!Total:!!Renter occupied:!!Moved in 2000 to 2009	TENURE BY YEAR HOUSEHOLDER MOVED INTO UNIT
YearHouseholderMovedIn_RenterOccupied_1990-1999	Percentage of renter occupied units where the householder moved in between 1990 and 1999	Normalized by B25038_009	B25038_014	Estimate!!Total:!!Renter occupied:!!Moved in 1990 to 1999	TENURE BY YEAR HOUSEHOLDER MOVED INTO UNIT
YearHouseholderMovedIn_RenterOccupied_1989orEarlier	Percentage of renter occupied units where the householder moved in between 1989 or earlier	Normalized by B25038_009	B25038_015	Estimate!!Total:!!Renter occupied:!!Moved in 1989 or earlier	TENURE BY YEAR HOUSEHOLDER MOVED INTO UNIT
Median_Year_Moved_Into_Unit_OwnerOccupied	Median year householder moved into owner occupied unit	Raw values	B25039_002	Estimate!!Median year householder moved into unit --!!Total:!!Owner occupied	MEDIAN YEAR HOUSEHOLDER MOVED INTO UNIT BY TENURE
Median_Year_Moved_Into_Unit_RenterOccupied	Median year householder moved into renter occupied unit	Raw values	B25039_003	Estimate!!Median year householder moved into unit --!!Total:!!Renter occupied	MEDIAN YEAR HOUSEHOLDER MOVED INTO UNIT BY TENURE
NA	NA	Used for normalization (not included in model)	B25040_001	Estimate!!Total:	HOUSE HEATING FUEL
HouseHeatingFuel_UtilityGas	Percentage of occupied housing units where the heating fuel is piped gas	Normalized by B25040_001	B25040_002	Estimate!!Total:!!Utility gas	HOUSE HEATING FUEL
HouseHeatingFuel_BottledTankorLPGas	Percentage of occupied housing units where the heating fuel is bottled, tanked, or LP gas	Normalized by B25040_001	B25040_003	Estimate!!Total:!!Bottled, tank, or LP gas	HOUSE HEATING FUEL
HouseHeatingFuel_Electric	Percentage of occupied housing units where the heating fuel is electricity	Normalized by B25040_001	B25040_004	Estimate!!Total:!!Electricity	HOUSE HEATING FUEL
HouseHeatingFuel_FuelOilKeroseneEtc	Percentage of occupied housing units where the heating fuel is fuel, oil, kerosene, etc	Normalized by B25040_001	B25040_005	Estimate!!Total:!!Fuel oil, kerosene, etc.	HOUSE HEATING FUEL
HouseHeatingFuel_CoalorCoke	Percentage of occupied housing units where the heating fuel is coal or coke	Normalized by B25040_001	B25040_006	Estimate!!Total:!!Coal or coke	HOUSE HEATING FUEL
HouseHeatingFuel_Wood	Percentage of occupied housing units where the heating fuel is wood	Normalized by B25040_001	B25040_007	Estimate!!Total:!!Wood	HOUSE HEATING FUEL
HouseHeatingFuel_SolarEnergy	Percentage of occupied housing units where the heating fuel is solar energy	Normalized by B25040_001	B25040_008	Estimate!!Total:!!Solar energy	HOUSE HEATING FUEL
HouseHeatingFuel_OtherFuel	Percentage of occupied housing units where the heating fuel is some other fuel	Normalized by B25040_001	B25040_009	Estimate!!Total:!!Other fuel	HOUSE HEATING FUEL
HouseHeatingFuel_NoFuelUsed	Percentage of occupied housing units where no heating fuel is used	Normalized by B25040_001	B25040_010	Estimate!!Total:!!No fuel used	HOUSE HEATING FUEL
NA	NA	Used for normalization (not included in model)	B25041_001	Estimate!!Total:	BEDROOMS
Bedrooms_NoBedroom	Percentage of housing units with no bedrooms	Normalized by B25041_001	B25041_002	Estimate!!Total:!!No bedroom	BEDROOMS
Bedrooms_1Bedroom	Percentage of housing units with 1 bedroom	Normalized by B25041_001	B25041_003	Estimate!!Total:!!1 bedroom	BEDROOMS
Bedrooms_2Bedrooms	Percentage of housing units with 2 bedrooms	Normalized by B25041_001	B25041_004	Estimate!!Total:!!2 bedrooms	BEDROOMS
Bedrooms_3Bedrooms	Percentage of housing units with 3 bedrooms	Normalized by B25041_001	B25041_005	Estimate!!Total:!!3 bedrooms	BEDROOMS
Bedrooms_4Bedrooms	Percentage of housing units with 4 bedrooms	Normalized by B25041_001	B25041_006	Estimate!!Total:!!4 bedrooms	BEDROOMS
Bedrooms_5orMoreBedrooms	Percentage of housing units with 5 or more bedrooms	Normalized by B25041_001	B25041_007	Estimate!!Total:!!5 or more bedrooms	BEDROOMS
NA	NA	Used for normalization (not included in model)	B25042_002	Estimate!!Total:!!Owner occupied:	TENURE BY BEDROOMS
Bedrooms_NoBedroom_OwnerOccupied	Percentage of owner occupied housing units with no bedrooms	Normalized by B25042_002	B25042_003	Estimate!!Total:!!Owner occupied:!!No bedroom	TENURE BY BEDROOMS
Bedrooms_1Bedroom_OwnerOccupied	Percentage of owner occupied housing units with 1 bedroom	Normalized by B25042_002	B25042_004	Estimate!!Total:!!Owner occupied:!!1 bedroom	TENURE BY BEDROOMS
Bedrooms_2Bedrooms_OwnerOccupied	Percentage of owner occupied housing units with 2 bedrooms	Normalized by B25042_002	B25042_005	Estimate!!Total:!!Owner occupied:!!2 bedrooms	TENURE BY BEDROOMS
Bedrooms_3Bedrooms_OwnerOccupied	Percentage of owner occupied housing units with 3 bedrooms	Normalized by B25042_002	B25042_006	Estimate!!Total:!!Owner occupied:!!3 bedrooms	TENURE BY BEDROOMS
Bedrooms_4Bedrooms_OwnerOccupied	Percentage of owner occupied housing units with 4 bedrooms	Normalized by B25042_002	B25042_007	Estimate!!Total:!!Owner occupied:!!4 bedrooms	TENURE BY BEDROOMS
Bedrooms_5orMoreBedrooms_OwnerOccupied	Percentage of owner occupied housing units with 5 or more bedrooms	Normalized by B25042_002	B25042_008	Estimate!!Total:!!Owner occupied:!!5 or more bedrooms	TENURE BY BEDROOMS
NA	NA	Used for normalization (not included in model)	B25042_009	Estimate!!Total:!!Renter occupied:	TENURE BY BEDROOMS
Bedrooms_NoBedroom_RenterOccupied	Percentage of renter occupied housing units with no bedrooms	Normalized by B25042_009	B25042_010	Estimate!!Total:!!Renter occupied:!!No bedroom	TENURE BY BEDROOMS
Bedrooms_1Bedroom_RenterOccupied	Percentage of renter occupied housing units with 1 bedroom	Normalized by B25042_009	B25042_011	Estimate!!Total:!!Renter occupied:!!1 bedroom	TENURE BY BEDROOMS
Bedrooms_2Bedrooms_RenterOccupied	Percentage of renter occupied housing units with 2 bedrooms	Normalized by B25042_009	B25042_012	Estimate!!Total:!!Renter occupied:!!2 bedrooms	TENURE BY BEDROOMS
Bedrooms_3Bedrooms_RenterOccupied	Percentage of renter occupied housing units with 3 bedrooms	Normalized by B25042_009	B25042_013	Estimate!!Total:!!Renter occupied:!!3 bedrooms	TENURE BY BEDROOMS
Bedrooms_4Bedrooms_RenterOccupied	Percentage of renter occupied housing units with 4 bedrooms	Normalized by B25042_009	B25042_014	Estimate!!Total:!!Renter occupied:!!4 bedrooms	TENURE BY BEDROOMS
Bedrooms_5orMoreBedrooms_RenterOccupied	Percentage of renter occupied housing units with 5 or more bedrooms	Normalized by B25042_009	B25042_015	Estimate!!Total:!!Renter occupied:!!5 or more bedrooms	TENURE BY BEDROOMS
NA	NA	Used for normalization (not included in model)	B25043_002	Estimate!!Total:!!Owner occupied:	TENURE BY TELEPHONE SERVICE AVAILABLE BY AGE OF HOUSEHOLDER
TelephoneService_OwnerOccupied_ServiceAvailable	Percentage of owner occupied housing units with telephone service available	Normalized by B25043_002	B25043_003	Estimate!!Total:!!Owner occupied:!!With telephone service available:	TENURE BY TELEPHONE SERVICE AVAILABLE BY AGE OF HOUSEHOLDER
TelephoneService_OwnerOccupied_ServiceAvailable_15-34years	Percentage of owner occupied housing units with telephone service available where the householder is between ages 15 and 34	Normalized by B25043_002	B25043_004	Estimate!!Total:!!Owner occupied:!!With telephone service available:!!Householder 15 to 34 years	TENURE BY TELEPHONE SERVICE AVAILABLE BY AGE OF HOUSEHOLDER
TelephoneService_OwnerOccupied_ServiceAvailable_35-64years	Percentage of owner occupied housing units with telephone service available where the householder is between ages 35 and 64	Normalized by B25043_002	B25043_005	Estimate!!Total:!!Owner occupied:!!With telephone service available:!!Householder 35 to 64 years	TENURE BY TELEPHONE SERVICE AVAILABLE BY AGE OF HOUSEHOLDER
TelephoneService_OwnerOccupied_ServiceAvailable_65andOlder	Percentage of owner occupied housing units with telephone service available where the householder is 65 year and older	Normalized by B25043_002	B25043_006	Estimate!!Total:!!Owner occupied:!!With telephone service available:!!Householder 65 years and over	TENURE BY TELEPHONE SERVICE AVAILABLE BY AGE OF HOUSEHOLDER
TelephoneService_OwnerOccupied_NoServiceAvailable	Percentage of owner occupied housing units with no telephone service available	Normalized by B25043_002	B25043_007	Estimate!!Total:!!Owner occupied:!!No telephone service available:	TENURE BY TELEPHONE SERVICE AVAILABLE BY AGE OF HOUSEHOLDER
TelephoneService_OwnerOccupied_NoServiceAvailable_15-34years	Percentage of owner occupied housing units with no telephone service available where the householder is between ages 15 and 34	Normalized by B25043_002	B25043_008	Estimate!!Total:!!Owner occupied:!!No telephone service available:!!Householder 15 to 34 years	TENURE BY TELEPHONE SERVICE AVAILABLE BY AGE OF HOUSEHOLDER
TelephoneService_OwnerOccupied_NoServiceAvailable_35-64years	Percentage of owner occupied housing units with no telephone service available where the householder is between ages 35 and 64	Normalized by B25043_002	B25043_009	Estimate!!Total:!!Owner occupied:!!No telephone service available:!!Householder 35 to 64 years	TENURE BY TELEPHONE SERVICE AVAILABLE BY AGE OF HOUSEHOLDER
TelephoneService_OwnerOccupied_NoServiceAvailable_65andOlder	Percentage of owner occupied housing units with no telephone service available where the householder is 65 year and older	Normalized by B25043_002	B25043_010	Estimate!!Total:!!Owner occupied:!!No telephone service available:!!Householder 65 years and over	TENURE BY TELEPHONE SERVICE AVAILABLE BY AGE OF HOUSEHOLDER
NA	NA	Used for normalization (not included in model)	B25043_011	Estimate!!Total:!!Renter occupied:	TENURE BY TELEPHONE SERVICE AVAILABLE BY AGE OF HOUSEHOLDER
TelephoneService_RenterOccupied_ServiceAvailable	Percentage of renter occupied housing units with telephone service available	Normalized by B25043_011	B25043_012	Estimate!!Total:!!Renter occupied:!!With telephone service available:	TENURE BY TELEPHONE SERVICE AVAILABLE BY AGE OF HOUSEHOLDER
TelephoneService_RenterOccupied_ServiceAvailable_15-34years	Percentage of renter occupied housing units with telephone service available where the householder is between ages 15 and 34	Normalized by B25043_011	B25043_013	Estimate!!Total:!!Renter occupied:!!With telephone service available:!!Householder 15 to 34 years	TENURE BY TELEPHONE SERVICE AVAILABLE BY AGE OF HOUSEHOLDER
TelephoneService_RenterOccupied_ServiceAvailable_35-64years	Percentage of renter occupied housing units with telephone service available where the householder is between ages 35 and 64	Normalized by B25043_011	B25043_014	Estimate!!Total:!!Renter occupied:!!With telephone service available:!!Householder 35 to 64 years	TENURE BY TELEPHONE SERVICE AVAILABLE BY AGE OF HOUSEHOLDER
TelephoneService_RenterOccupied_ServiceAvailable_65andOlder	Percentage of renter occupied housing units with telephone service available where the householder is 65 year and older	Normalized by B25043_011	B25043_015	Estimate!!Total:!!Renter occupied:!!With telephone service available:!!Householder 65 years and over	TENURE BY TELEPHONE SERVICE AVAILABLE BY AGE OF HOUSEHOLDER
TelephoneService_RenterOccupied_NoServiceAvailable	Percentage of renter occupied housing units with no telephone service available	Normalized by B25043_011	B25043_016	Estimate!!Total:!!Renter occupied:!!No telephone service available:	TENURE BY TELEPHONE SERVICE AVAILABLE BY AGE OF HOUSEHOLDER
TelephoneService_RenterOccupied_NoServiceAvailable_15-34years	Percentage of renter occupied housing units with no telephone service available where the householder is between ages 15 and 34	Normalized by B25043_011	B25043_017	Estimate!!Total:!!Renter occupied:!!No telephone service available:!!Householder 15 to 34 years	TENURE BY TELEPHONE SERVICE AVAILABLE BY AGE OF HOUSEHOLDER
TelephoneService_RenterOccupied_NoServiceAvailable_35-64years	Percentage of renter occupied housing units with no telephone service available where the householder is between ages 35 and 64	Normalized by B25043_011	B25043_018	Estimate!!Total:!!Renter occupied:!!No telephone service available:!!Householder 35 to 64 years	TENURE BY TELEPHONE SERVICE AVAILABLE BY AGE OF HOUSEHOLDER
TelephoneService_RenterOccupied_NoServiceAvailable_65andOlder	Percentage of renter occupied housing units with no telephone service available where the householder is 65 year and older	Normalized by B25043_011	B25043_019	Estimate!!Total:!!Renter occupied:!!No telephone service available:!!Householder 65 years and over	TENURE BY TELEPHONE SERVICE AVAILABLE BY AGE OF HOUSEHOLDER
NA	NA	Used for normalization (not included in model)	B25044_002	Estimate!!Total:!!Owner occupied:	TENURE BY VEHICLES AVAILABLE
VehiclesAvailable_OwnerOccupied_NoVehicleAvailable	Percentage of owner occupied housing units with no vehicles available	Normalized by B25044_002	B25044_003	Estimate!!Total:!!Owner occupied:!!No vehicle available	TENURE BY VEHICLES AVAILABLE
VehiclesAvailable_OwnerOccupied_1VehicleAvailable	Percentage of owner occupied housing units with 1 vehicle available	Normalized by B25044_002	B25044_004	Estimate!!Total:!!Owner occupied:!!1 vehicle available	TENURE BY VEHICLES AVAILABLE
VehiclesAvailable_OwnerOccupied_2VehiclesAvailable	Percentage of owner occupied housing units with 2 vehicles available	Normalized by B25044_002	B25044_005	Estimate!!Total:!!Owner occupied:!!2 vehicles available	TENURE BY VEHICLES AVAILABLE
VehiclesAvailable_OwnerOccupied_3VehiclesAvailable	Percentage of owner occupied housing units with 3 vehicles available	Normalized by B25044_002	B25044_006	Estimate!!Total:!!Owner occupied:!!3 vehicles available	TENURE BY VEHICLES AVAILABLE
VehiclesAvailable_OwnerOccupied_4VehiclesAvailable	Percentage of owner occupied housing units with 4 vehicles available	Normalized by B25044_002	B25044_007	Estimate!!Total:!!Owner occupied:!!4 vehicles available	TENURE BY VEHICLES AVAILABLE
VehiclesAvailable_OwnerOccupied_5orMoreVehiclesAvailable	Percentage of owner occupied housing units with 5 or more vehicles available	Normalized by B25044_002	B25044_008	Estimate!!Total:!!Owner occupied:!!5 or more vehicles available	TENURE BY VEHICLES AVAILABLE
NA	NA	Used for normalization (not included in model)	B25044_009	Estimate!!Total:!!Renter occupied:	TENURE BY VEHICLES AVAILABLE
VehiclesAvailable_RenterOccupied_NoVehicleAvailable	Percentage of renter occupied housing units with no vehicles available	Normalized by B25044_009	B25044_010	Estimate!!Total:!!Renter occupied:!!No vehicle available	TENURE BY VEHICLES AVAILABLE
VehiclesAvailable_RenterOccupied_1VehicleAvailable	Percentage of renter occupied housing units with 1 vehicle available	Normalized by B25044_009	B25044_011	Estimate!!Total:!!Renter occupied:!!1 vehicle available	TENURE BY VEHICLES AVAILABLE
VehiclesAvailable_RenterOccupied_2VehiclesAvailable	Percentage of renter occupied housing units with 2 vehicles available	Normalized by B25044_009	B25044_012	Estimate!!Total:!!Renter occupied:!!2 vehicles available	TENURE BY VEHICLES AVAILABLE
VehiclesAvailable_RenterOccupied_3VehiclesAvailable	Percentage of renter occupied housing units with 3 vehicles available	Normalized by B25044_009	B25044_013	Estimate!!Total:!!Renter occupied:!!3 vehicles available	TENURE BY VEHICLES AVAILABLE
VehiclesAvailable_RenterOccupied_4VehiclesAvailable	Percentage of renter occupied housing units with 4 vehicles available	Normalized by B25044_009	B25044_014	Estimate!!Total:!!Renter occupied:!!4 vehicles available	TENURE BY VEHICLES AVAILABLE
VehiclesAvailable_RenterOccupied_5orMoreVehiclesAvailable	Percentage of renter occupied housing units with 5 or more vehicles available	Normalized by B25044_009	B25044_015	Estimate!!Total:!!Renter occupied:!!5 or more vehicles available	TENURE BY VEHICLES AVAILABLE
NA	NA	Used for normalization (not included in model)	B25053_002	Estimate!!Total:!!Owner occupied:	TENURE BY KITCHEN FACILITIES
KitchenFacilities_OwnerOccupied_CompleteFacilities	Percentage of owner occupied housing units with complete kitchen facilities (a sink with a faucet, a stove or range, and a refrigerator)	Normalized by B25053_002	B25053_003	Estimate!!Total:!!Owner occupied:!!Complete kitchen facilities	TENURE BY KITCHEN FACILITIES
KitchenFacilities_OwnerOccupied_LackingCompleteFacilities	Percentage of owner occupied housing units lacking complete kitchen facilities (a sink with a faucet, a stove or range, and a refrigerator)	Normalized by B25053_002	B25053_004	Estimate!!Total:!!Owner occupied:!!Lacking complete kitchen facilities	TENURE BY KITCHEN FACILITIES
NA	NA	Used for normalization (not included in model)	B25053_005	Estimate!!Total:!!Renter occupied:	TENURE BY KITCHEN FACILITIES
KitchenFacilities_RenterOccupied_CompleteFacilities	Percentage of renter occupied housing units with complete kitchen facilities (a sink with a faucet, a stove or range, and a refrigerator)	Normalized by B25053_005	B25053_006	Estimate!!Total:!!Renter occupied:!!Complete kitchen facilities	TENURE BY KITCHEN FACILITIES
KitchenFacilities_RenterOccupied_LackingCompleteFacilities	Percentage of renter occupied housing units lacking complete kitchen facilities (a sink with a faucet, a stove or range, and a refrigerator)	Normalized by B25053_005	B25053_007	Estimate!!Total:!!Renter occupied:!!Lacking complete kitchen facilities	TENURE BY KITCHEN FACILITIES
NA	NA	Used for normalization (not included in model)	B25055_002	Estimate!!Total:!!Householder 15 to 54 years:	AGE OF HOUSEHOLDER BY MEALS INCLUDED IN RENT
MealsIncludedInRent_15-54years_MealsIncluded	Percentage of renter occupied units paying cash rent between the ages of 15 and 54 where meals are included in rent	Normalized by B25055_002	B25055_003	Estimate!!Total:!!Householder 15 to 54 years:!!Meals included in rent	AGE OF HOUSEHOLDER BY MEALS INCLUDED IN RENT
MealsIncludedInRent_15-54years_MealsNotIncluded	Percentage of renter occupied units paying cash rent between the ages of 15 and 54 where meals are not included in rent	Normalized by B25055_002	B25055_004	Estimate!!Total:!!Householder 15 to 54 years:!!No meals included in rent	AGE OF HOUSEHOLDER BY MEALS INCLUDED IN RENT
NA	NA	Used for normalization (not included in model)	B25055_005	Estimate!!Total:!!Householder 55 to 64 years:	AGE OF HOUSEHOLDER BY MEALS INCLUDED IN RENT
MealsIncludedInRent_55-64years_MealsIncluded	Percentage of renter occupied units paying cash rent between the ages of 55 and 64 where meals are included in rent	Normalized by B25055_005	B25055_006	Estimate!!Total:!!Householder 55 to 64 years:!!Meals included in rent	AGE OF HOUSEHOLDER BY MEALS INCLUDED IN RENT
MealsIncludedInRent_55-64years_MealsNotIncluded	Percentage of renter occupied units paying cash rent between the ages of 55 and 64 where meals are not included in rent	Normalized by B25055_005	B25055_007	Estimate!!Total:!!Householder 55 to 64 years:!!No meals included in rent	AGE OF HOUSEHOLDER BY MEALS INCLUDED IN RENT
NA	NA	Used for normalization (not included in model)	B25055_008	Estimate!!Total:!!Householder 65 to 74 years:	AGE OF HOUSEHOLDER BY MEALS INCLUDED IN RENT
MealsIncludedInRent_65-74years_MealsIncluded	Percentage of renter occupied units paying cash rent between the ages of 65 and 74 where meals are included in rent	Normalized by B25055_008	B25055_009	Estimate!!Total:!!Householder 65 to 74 years:!!Meals included in rent	AGE OF HOUSEHOLDER BY MEALS INCLUDED IN RENT
MealsIncludedInRent_65-74years_MealsNotIncluded	Percentage of renter occupied units paying cash rent between the ages of 65 and 74 where meals are not included in rent	Normalized by B25055_008	B25055_010	Estimate!!Total:!!Householder 65 to 74 years:!!No meals included in rent	AGE OF HOUSEHOLDER BY MEALS INCLUDED IN RENT
NA	NA	Used for normalization (not included in model)	B25055_011	Estimate!!Total:!!Householder 75 years and over:	AGE OF HOUSEHOLDER BY MEALS INCLUDED IN RENT
MealsIncludedInRent_75andOver_MealsIncluded	Percentage of renter occupied units paying cash rent 75 years and older where meals are included in rent	Normalized by B25055_011	B25055_012	Estimate!!Total:!!Householder 75 years and over:!!Meals included in rent	AGE OF HOUSEHOLDER BY MEALS INCLUDED IN RENT
MealsIncludedInRent_75andOver_MealsNotIncluded	Percentage of renter occupied units paying cash rent 75 years and older where meals are not included in rent	Normalized by B25055_011	B25055_013	Estimate!!Total:!!Householder 75 years and over:!!No meals included in rent	AGE OF HOUSEHOLDER BY MEALS INCLUDED IN RENT
NA	NA	Used for normalization (not included in model)	B25063_001	Estimate!!Total:	GROSS RENT
GrossRent_WithCashRent	Percentage of renter occupied units with cash rent	Normalized by B25063_001	B25063_002	Estimate!!Total:!!With cash rent:	GROSS RENT
GrossRent_WithCashRent_LessThan100	Percentage of renter occupied units with cash rent that is less than $100 USD	Normalized by B25063_001	B25063_003	Estimate!!Total:!!With cash rent:!!Less than $100	GROSS RENT
GrossRent_WithCashRent_100-149	Percentage of renter occupied units with cash rent that is between $100 and $149 USD	Normalized by B25063_001	B25063_004	Estimate!!Total:!!With cash rent:!!$100 to $149	GROSS RENT
GrossRent_WithCashRent_150-199	Percentage of renter occupied units with cash rent that is between $150 and $199 USD	Normalized by B25063_001	B25063_005	Estimate!!Total:!!With cash rent:!!$150 to $199	GROSS RENT
GrossRent_WithCashRent_200-249	Percentage of renter occupied units with cash rent that is between $200 and $249 USD	Normalized by B25063_001	B25063_006	Estimate!!Total:!!With cash rent:!!$200 to $249	GROSS RENT
GrossRent_WithCashRent_250-299	Percentage of renter occupied units with cash rent that is between $250 and $299 USD	Normalized by B25063_001	B25063_007	Estimate!!Total:!!With cash rent:!!$250 to $299	GROSS RENT
GrossRent_WithCashRent_300-349	Percentage of renter occupied units with cash rent that is between $300 and $349 USD	Normalized by B25063_001	B25063_008	Estimate!!Total:!!With cash rent:!!$300 to $349	GROSS RENT
GrossRent_WithCashRent_350-399	Percentage of renter occupied units with cash rent that is between $350 and $399 USD	Normalized by B25063_001	B25063_009	Estimate!!Total:!!With cash rent:!!$350 to $399	GROSS RENT
GrossRent_WithCashRent_400-449	Percentage of renter occupied units with cash rent that is between $400 and $449 USD	Normalized by B25063_001	B25063_010	Estimate!!Total:!!With cash rent:!!$400 to $449	GROSS RENT
GrossRent_WithCashRent_450-499	Percentage of renter occupied units with cash rent that is between $450 and $499 USD	Normalized by B25063_001	B25063_011	Estimate!!Total:!!With cash rent:!!$450 to $499	GROSS RENT
GrossRent_WithCashRent_500-549	Percentage of renter occupied units with cash rent that is between $500 and $549 USD	Normalized by B25063_001	B25063_012	Estimate!!Total:!!With cash rent:!!$500 to $549	GROSS RENT
GrossRent_WithCashRent_550-599	Percentage of renter occupied units with cash rent that is between $550 and $599 USD	Normalized by B25063_001	B25063_013	Estimate!!Total:!!With cash rent:!!$550 to $599	GROSS RENT
GrossRent_WithCashRent_600-649	Percentage of renter occupied units with cash rent that is between $600 and $649 USD	Normalized by B25063_001	B25063_014	Estimate!!Total:!!With cash rent:!!$600 to $649	GROSS RENT
GrossRent_WithCashRent_650-699	Percentage of renter occupied units with cash rent that is between $650 and $699 USD	Normalized by B25063_001	B25063_015	Estimate!!Total:!!With cash rent:!!$650 to $699	GROSS RENT
GrossRent_WithCashRent_700-749	Percentage of renter occupied units with cash rent that is between $700 and $749 USD	Normalized by B25063_001	B25063_016	Estimate!!Total:!!With cash rent:!!$700 to $749	GROSS RENT
GrossRent_WithCashRent_750-799	Percentage of renter occupied units with cash rent that is between $750 and $799 USD	Normalized by B25063_001	B25063_017	Estimate!!Total:!!With cash rent:!!$750 to $799	GROSS RENT
GrossRent_WithCashRent_800-899	Percentage of renter occupied units with cash rent that is between $800 and $899 USD	Normalized by B25063_001	B25063_018	Estimate!!Total:!!With cash rent:!!$800 to $899	GROSS RENT
GrossRent_WithCashRent_900-999	Percentage of renter occupied units with cash rent that is between $900 and $999 USD	Normalized by B25063_001	B25063_019	Estimate!!Total:!!With cash rent:!!$900 to $999	GROSS RENT
GrossRent_WithCashRent_1000-1249	Percentage of renter occupied units with cash rent that is between $1000 and $1249 USD	Normalized by B25063_001	B25063_020	Estimate!!Total:!!With cash rent:!!$1,000 to $1,249	GROSS RENT
GrossRent_WithCashRent_1250-1499	Percentage of renter occupied units with cash rent that is between $1250 and $1499 USD	Normalized by B25063_001	B25063_021	Estimate!!Total:!!With cash rent:!!$1,250 to $1,499	GROSS RENT
GrossRent_WithCashRent_1500-1999	Percentage of renter occupied units with cash rent that is between $1500 and $1999 USD	Normalized by B25063_001	B25063_022	Estimate!!Total:!!With cash rent:!!$1,500 to $1,999	GROSS RENT
[truncated: 290 more rows]

## Sheet: Supplementary Table 4
Supplementary Table 4. Firearm and alcohol vendor features used in this study.
Label	Description
[truncated: 2 more rows]

## Sheet: Supplementary Table 5
Supplementary Table 5. Features used as representatives of highly correlated features.
[truncated: 143 more rows]

[truncated: 1 more sheets: Supplementary Table 6]
